# Supplementary material for: Monoclinic form of 1,2,4,5-tetra­cyclo­hexyl­benzene
Source: Acta Crystallogr Sect E Struct Rep Online. 2008 Jan 4;64(Pt 2):o375. doi: 10.1107/S160053680706758X (PMC2960273; doi:10.1107/S160053680706758X)
Supplement: Supplementary file 2 [file e-64-0o375-Isup2.hkl]

# 
# h,k,l, Fc-squared, Fo-squared, sigma(Fo-squared) and status flag 
# 
data_I
_shelx_title ' mjf240 in P2(1)/c' 
_shelx_refln_list_code          4 
_shelx_F_calc_maximum      144.78 
_exptl_crystal_F_000       452.00 
_reflns_d_resolution_high  0.7501 
 
loop_ 
 _symmetry_equiv_pos_as_xyz 
 'x, y, z' 
 '-x, y+1/2, -z+1/2' 
 '-x, -y, -z' 
 'x, -y-1/2, z-1/2' 
 
_cell_length_a    10.3868 
_cell_length_b    10.1434 
_cell_length_c    11.5419 
_cell_angle_alpha  90.000 
_cell_angle_beta   93.314 
_cell_angle_gamma  90.000 
 
_shelx_F_squared_multiplier     1.000 
 
loop_ 
 _refln_index_h 
 _refln_index_k 
 _refln_index_l 
 _refln_F_squared_calc 
 _refln_F_squared_meas 
 _refln_F_squared_sigma 
 _refln_observed_status 
   1   0   0     1654.16     1756.90     26.23 o 
   2   0   0      414.86      422.41      6.72 o 
   3   0   0     3192.81     3433.64     41.63 o 
   4   0   0       68.93       64.05      4.54 o 
   5   0   0     1270.12     1398.65     21.75 o 
   6   0   0      123.92      127.25      3.27 o 
   7   0   0        9.28        9.03      1.66 o 
   8   0   0        0.20       -0.47      0.81 o 
   9   0   0      632.21      536.35     28.76 o 
  10   0   0      514.05      432.21      9.05 o 
  11   0   0        2.93        3.10      1.35 o 
  12   0   0       39.97       42.47      2.67 o 
  13   0   0       29.99       32.57      2.49 o 
   1   1   0      107.73       97.54      1.08 o 
   2   1   0     9295.66     9617.18     82.87 o 
   3   1   0        0.11       -0.27      0.27 o 
   4   1   0        2.42        2.35      0.37 o 
   5   1   0      484.15      545.28      5.76 o 
   6   1   0      166.90      162.03      2.75 o 
   7   1   0       62.21       68.03      1.74 o 
   8   1   0      122.50      106.89      3.63 o 
   9   1   0      107.92       97.50      3.14 o 
  10   1   0        2.98        2.66      0.84 o 
  11   1   0      158.07      143.37      3.26 o 
  12   1   0        0.03        0.90      1.22 o 
  13   1   0      161.10      165.70      3.85 o 
   0   2   0      159.60      158.68      2.86 o 
   1   2   0      670.77      726.41      6.41 o 
   2   2   0     5087.96     5389.51     45.82 o 
   3   2   0      112.18      116.92      1.41 o 
   4   2   0       12.05       11.24      0.48 o 
   5   2   0        0.13       -0.34      0.38 o 
   6   2   0      493.81      489.50      5.45 o 
   7   2   0      481.47      438.01      5.88 o 
   8   2   0      248.41      239.75      3.95 o 
   9   2   0       16.54       15.08      1.12 o 
  10   2   0        0.88       -0.37      0.75 o 
  11   2   0       20.05       21.20      1.58 o 
  12   2   0        7.37        7.84      1.19 o 
  13   2   0      143.01      146.50      4.64 o 
   1   3   0     1286.65     1424.99     12.41 o 
   2   3   0       10.12       10.30      0.43 o 
   3   3   0        1.76        2.23      0.35 o 
   4   3   0        4.85        4.98      0.41 o 
   5   3   0       14.14       11.78      0.54 o 
   6   3   0       99.06       91.86      1.68 o 
   7   3   0       35.98       31.26      1.49 o 
   8   3   0      566.51      569.07      7.51 o 
   9   3   0       11.30       15.16      1.17 o 
  10   3   0        2.49        2.25      0.87 o 
  11   3   0       30.59       27.50      1.60 o 
  12   3   0       28.23       30.98      1.80 o 
  13   3   0       12.03       16.24      1.72 o 
   0   4   0       18.06       13.59      1.01 o 
   1   4   0       38.93       38.75      0.99 o 
   2   4   0      323.88      356.84      3.54 o 
   3   4   0     1661.59     1981.15     17.27 o 
   4   4   0       10.46        7.69      0.51 o 
   5   4   0       26.11       26.50      0.78 o 
   6   4   0      179.22      173.12      5.37 o 
   7   4   0      283.42      264.74      3.58 o 
   8   4   0      184.28      170.97      3.63 o 
   9   4   0       13.41       16.24      1.30 o 
  10   4   0        2.09        1.29      0.88 o 
  11   4   0       18.13       18.53      1.59 o 
  12   4   0       42.57       50.27      2.10 o 
   1   5   0       13.20       14.38      0.62 o 
   2   5   0      108.25      120.84      1.82 o 
   3   5   0      285.75      320.14      3.39 o 
   4   5   0       69.43       55.44      1.10 o 
   5   5   0       33.48       38.17      1.17 o 
   6   5   0       15.88       13.61      0.84 o 
   7   5   0       58.04       56.18      1.96 o 
   8   5   0       55.92       51.69      1.75 o 
   9   5   0       90.33       78.81      2.70 o 
  10   5   0      160.95      152.20      3.98 o 
  11   5   0       35.76       37.17      2.40 o 
  12   5   0      184.12      197.72      6.99 o 
   0   6   0        8.11       10.54      1.15 o 
   1   6   0        6.76       12.35      0.60 o 
   2   6   0       18.05       20.03      1.09 o 
   3   6   0      111.42      129.47      2.08 o 
   4   6   0        7.32        9.72      0.70 o 
   5   6   0       69.71       74.26      1.61 o 
   6   6   0      711.81      684.11     15.57 o 
   7   6   0      242.85      245.95      4.08 o 
   8   6   0      187.98      182.07      4.14 o 
   9   6   0       89.69       85.32      2.87 o 
  10   6   0       27.10       28.91      2.63 o 
  11   6   0       12.47        9.20      1.52 o 
  12   6   0        2.01        6.15      2.35 o 
   1   7   0       46.18       38.34      1.35 o 
   2   7   0      105.89       97.27      2.77 o 
   3   7   0       25.54       24.51      1.16 o 
   4   7   0        0.31        2.27      0.60 o 
   5   7   0       85.27       66.73      1.85 o 
   6   7   0      537.35      507.56      6.91 o 
   7   7   0        7.62        7.46      0.90 o 
   8   7   0       87.11       85.78      3.26 o 
   9   7   0      198.90      190.24      4.51 o 
  10   7   0        4.84        5.81      1.32 o 
  11   7   0        3.52        3.84      1.14 o 
   0   8   0       61.04       69.00      2.69 o 
   1   8   0      123.34      123.33      4.51 o 
   2   8   0      132.69      122.85      2.60 o 
   3   8   0       19.58       24.58      1.28 o 
   4   8   0      431.52      413.01      5.93 o 
   5   8   0       62.57       70.35      2.18 o 
   6   8   0       10.75       12.05      1.35 o 
   7   8   0        7.78        8.14      1.25 o 
   8   8   0       75.35       80.30      3.55 o 
   9   8   0        4.94        5.81      1.62 o 
  10   8   0        2.56        1.12      1.32 o 
   1   9   0      275.48      249.35      4.23 o 
   2   9   0      402.48      391.82      6.51 o 
   3   9   0       66.69       56.96      1.88 o 
   4   9   0       50.25       41.42      1.68 o 
   5   9   0      107.47      102.43      3.05 o 
   6   9   0       37.91       43.90      2.11 o 
   7   9   0       23.82       26.03      1.79 o 
   8   9   0       14.58       18.59      1.72 o 
   9   9   0        4.19        3.51      1.42 o 
   0  10   0      206.37      198.92      5.44 o 
   1  10   0       61.51       57.17      2.00 o 
   2  10   0      297.57      299.26      5.00 o 
   3  10   0      152.00      141.57      3.18 o 
   4  10   0       65.48       56.86      3.08 o 
   5  10   0        6.76        6.94      1.28 o 
   6  10   0        9.51        2.93      1.10 o 
   7  10   0       34.23       35.65      2.12 o 
   8  10   0      121.23      127.13      3.28 o 
   1  11   0       32.87       30.25      2.11 o 
   2  11   0       45.08       43.05      2.13 o 
   3  11   0       15.37       13.31      1.30 o 
   4  11   0      235.74      232.61      4.47 o 
   5  11   0       22.08       29.51      1.95 o 
   6  11   0       29.71       36.83      2.15 o 
   7  11   0        0.34        0.57      0.98 o 
   0  12   0        1.36        2.45      1.32 o 
   1  12   0        9.15       12.87      1.37 o 
   2  12   0       90.20       88.13      2.84 o 
   3  12   0       50.73       52.31      2.17 o 
   4  12   0       50.00       58.77      2.24 o 
   5  12   0       14.39       14.64      1.68 o 
   1  13   0       23.83       28.18      1.75 o 
   2  13   0        0.99        3.34      1.56 o 
   3  13   0        0.01        4.51      1.74 o 
 -13   1   1        6.74       10.37      1.32 o 
 -12   1   1       11.88       12.73      1.34 o 
 -11   1   1       10.25        7.91      1.12 o 
 -10   1   1      146.94      123.34      4.32 o 
  -9   1   1        3.78        3.19      0.82 o 
  -8   1   1       38.15       34.34      1.40 o 
  -7   1   1      247.45      215.43      3.46 o 
  -6   1   1      126.90      140.31      2.01 o 
  -5   1   1       60.15       76.29      2.05 o 
  -4   1   1        4.06        4.60      0.41 o 
  -3   1   1      126.26      137.08      1.51 o 
  -2   1   1      313.51      325.41      3.04 o 
  -1   1   1      488.53      506.47      4.50 o 
   0   1   1     2138.97     2233.16     19.10 o 
   1   1   1        0.03       -0.05      0.18 o 
   2   1   1     6590.93     6799.20     58.22 o 
   3   1   1      479.47      526.30      4.84 o 
   4   1   1      194.79      211.90      2.27 o 
   5   1   1     3373.25     3913.25     33.49 o 
   6   1   1       28.93       26.77      0.86 o 
   7   1   1       67.16       64.23      2.87 o 
   8   1   1        4.81        2.37      0.72 o 
   9   1   1        0.04       -0.15      0.68 o 
  10   1   1       16.06       10.93      1.12 o 
  11   1   1      101.20       89.28      2.57 o 
  12   1   1       57.99       57.57      2.19 o 
  13   1   1       25.98       30.82      1.70 o 
 -13   2   1       79.88       80.45      2.62 o 
 -12   2   1        7.81        5.12      1.08 o 
 -11   2   1        0.71        1.67      0.87 o 
 -10   2   1        1.02        2.03      0.86 o 
  -9   2   1      462.25      416.14      6.05 o 
  -8   2   1      125.12      116.03      2.50 o 
  -7   2   1       14.57       13.46      0.93 o 
  -6   2   1       70.79       76.31      1.73 o 
  -5   2   1      144.50      153.30      2.53 o 
  -4   2   1        3.21        1.46      0.32 o 
  -3   2   1       42.03       50.35      0.92 o 
  -2   2   1       96.03       94.22      1.16 o 
  -1   2   1     5945.12     6228.08     58.37 o 
   0   2   1     7787.35     7928.30     68.48 o 
   1   2   1      906.26      993.11      8.70 o 
   2   2   1       57.98       64.97      1.14 o 
   3   2   1      330.46      379.08      3.66 o 
   4   2   1      342.72      361.75      3.60 o 
   5   2   1        2.45        2.91      0.36 o 
   6   2   1      156.67      162.12      2.34 o 
   7   2   1      611.79      611.35     12.64 o 
   8   2   1       40.91       37.83      1.94 o 
   9   2   1       13.62        8.04      1.04 o 
  10   2   1       41.72       40.65      1.70 o 
  11   2   1       13.82       14.53      1.33 o 
  12   2   1       17.80       17.12      1.50 o 
  13   2   1        0.31       -0.08      1.01 o 
 -13   3   1      237.59      241.41      5.59 o 
 -12   3   1        3.54        2.59      0.99 o 
 -11   3   1        4.13        0.96      0.89 o 
 -10   3   1      177.91      162.26      3.39 o 
  -9   3   1       17.47       15.48      1.22 o 
  -8   3   1       98.72       93.82      2.26 o 
  -7   3   1       41.76       35.53      1.33 o 
  -6   3   1       23.96       23.11      0.88 o 
  -5   3   1      310.42      302.22      3.22 o 
  -4   3   1      134.12      140.22      1.75 o 
  -3   3   1      253.43      299.61      3.06 o 
  -2   3   1      252.68      267.40      2.70 o 
  -1   3   1       83.79      100.74      1.21 o 
   0   3   1      907.39      963.82      8.52 o 
   1   3   1     1084.50     1187.86     10.40 o 
   2   3   1      318.68      345.50      3.38 o 
   3   3   1       23.32       27.45      0.68 o 
   4   3   1     1123.00     1300.64     11.59 o 
   5   3   1       29.20       28.31      0.76 o 
   6   3   1      114.16      110.99      1.91 o 
   7   3   1      609.16      608.71      6.79 o 
   8   3   1        6.64        5.97      0.86 o 
   9   3   1        6.10        6.96      0.98 o 
  10   3   1       25.97       25.45      1.47 o 
  11   3   1       71.90       72.43      2.35 o 
  12   3   1       83.82       94.47      2.82 o 
  13   3   1        9.16        7.12      1.86 o 
 -12   4   1       11.97       18.50      2.32 o 
 -11   4   1        6.14        5.51      1.08 o 
 -10   4   1      139.94      132.05      3.05 o 
  -9   4   1      271.59      247.43      5.78 o 
  -8   4   1        5.94        3.76      0.81 o 
  -7   4   1     2867.25     2959.73     28.51 o 
  -6   4   1        0.49        0.24      0.47 o 
  -5   4   1        3.23        4.63      0.43 o 
  -4   4   1      197.85      211.14      2.45 o 
  -3   4   1      829.03      940.32      8.54 o 
  -2   4   1     1505.70     1704.35     14.89 o 
  -1   4   1        8.72        7.94      0.51 o 
   0   4   1      192.99      229.92      2.69 o 
   1   4   1       34.69       42.08      1.09 o 
   2   4   1     1594.58     1799.41     15.69 o 
   3   4   1      545.77      647.94      6.10 o 
   4   4   1        5.08        3.67      0.43 o 
   5   4   1       35.51       35.70      0.91 o 
   6   4   1      494.24      488.89      5.61 o 
   7   4   1        1.57        1.32      0.58 o 
   8   4   1     1245.26     1233.55     14.50 o 
   9   4   1      109.90      112.34      2.68 o 
  10   4   1       20.16       20.12      1.40 o 
  11   4   1       37.61       38.47      2.12 o 
  12   4   1       30.71       37.88      1.95 o 
 -12   5   1      172.02      168.42      4.54 o 
 -11   5   1        4.59        4.53      1.31 o 
 -10   5   1       33.13       32.05      1.94 o 
  -9   5   1     1158.94     1158.62     16.28 o 
  -8   5   1      134.23      130.94      2.77 o 
  -7   5   1      656.11      652.37      7.33 o 
  -6   5   1      112.35      122.22      2.41 o 
  -5   5   1      500.95      470.05     12.87 o 
  -4   5   1      280.99      324.30      3.51 o 
  -3   5   1      277.21      304.52      3.25 o 
  -2   5   1       33.56       33.70      0.93 o 
  -1   5   1      933.79     1073.34     11.89 o 
   0   5   1       64.37       75.73      1.29 o 
   1   5   1      463.88      527.13      6.32 o 
   2   5   1       83.85       94.08      1.35 o 
   3   5   1       17.56       25.07      0.73 o 
   4   5   1       32.75       39.71      0.95 o 
   5   5   1        0.09       -0.25      0.39 o 
   6   5   1      684.58      665.47      6.72 o 
   7   5   1      104.39       98.05      1.98 o 
   8   5   1     1283.09     1339.32     15.64 o 
   9   5   1       70.26       66.22      2.48 o 
  10   5   1       63.40       57.41      2.43 o 
  11   5   1      286.56      300.80      6.23 o 
  12   5   1        0.43        0.91      1.09 o 
 -12   6   1       34.14       39.08      3.97 o 
 -11   6   1       19.49       17.48      2.08 o 
 -10   6   1       17.61       18.02      1.73 o 
  -9   6   1       24.04       23.62      2.12 o 
  -8   6   1       15.92       15.03      1.45 o 
  -7   6   1       20.06       17.32      1.94 o 
  -6   6   1        8.05        8.65      0.91 o 
  -5   6   1     1295.56     1295.86     13.14 o 
  -4   6   1      377.68      411.40      4.86 o 
  -3   6   1       60.24       47.79      1.22 o 
  -2   6   1       56.49       41.97      1.09 o 
  -1   6   1      131.51      130.69      1.99 o 
   0   6   1      203.93      220.67      2.82 o 
   1   6   1      207.49      233.31      2.95 o 
   2   6   1      152.87      167.32      2.38 o 
   3   6   1       65.50       82.08      1.58 o 
   4   6   1      185.82      180.24      3.93 o 
   5   6   1        4.27        3.64      0.61 o 
   6   6   1      226.56      190.40      7.00 o 
   7   6   1      464.43      442.25      6.21 o 
   8   6   1        4.61        3.96      1.07 o 
   9   6   1        1.66        2.20      1.14 o 
  10   6   1      234.45      243.76      5.89 o 
  11   6   1       64.32       70.56      2.88 o 
  12   6   1        0.31        0.19      1.37 o 
 -11   7   1      104.05       94.94      6.24 o 
 -10   7   1       29.42       30.56      2.01 o 
  -9   7   1        4.49        4.88      1.17 o 
  -8   7   1       15.61       14.83      1.46 o 
  -7   7   1      180.20      171.15      3.33 o 
  -6   7   1        3.00        3.95      0.85 o 
  -5   7   1       80.78       68.71      1.64 o 
  -4   7   1       48.49       40.80      1.26 o 
  -3   7   1      647.17      688.26      8.55 o 
  -2   7   1       69.01       69.16      1.78 o 
  -1   7   1        4.00        7.77      0.81 o 
   0   7   1       55.74       41.41      1.44 o 
   1   7   1       41.83       39.22      1.36 o 
   2   7   1       20.88       19.18      1.42 o 
   3   7   1       13.53       11.21      0.92 o 
   4   7   1       83.44       85.07      4.03 o 
   5   7   1        0.27        0.21      0.62 o 
   6   7   1       81.93       75.60      2.05 o 
   7   7   1       11.46        9.37      1.05 o 
   8   7   1        3.61        3.33      1.06 o 
   9   7   1       74.88       70.02      3.19 o 
  10   7   1      213.91      215.18      5.06 o 
  11   7   1        7.03        9.58      1.57 o 
 -10   8   1       24.35       25.83      4.09 o 
  -9   8   1        0.41        2.81      1.43 o 
  -8   8   1       11.32        9.62      1.72 o 
  -7   8   1        0.45        0.35      0.86 o 
  -6   8   1       81.29       68.02      2.42 o 
  -5   8   1       27.03       32.11      1.42 o 
  -4   8   1        2.78        0.44      0.66 o 
  -3   8   1        0.41       -0.02      0.63 o 
  -2   8   1      102.97       88.62      2.17 o 
  -1   8   1      133.74      132.90      3.36 o 
   0   8   1      160.97      149.67      2.89 o 
   1   8   1      584.93      557.37      7.32 o 
   2   8   1        4.39        1.27      0.70 o 
   3   8   1       82.51       58.83      2.65 o 
   4   8   1        5.79        3.62      0.80 o 
   5   8   1       52.01       39.91      1.55 o 
   6   8   1       31.49       25.59      1.64 o 
   7   8   1       13.92       12.31      1.40 o 
   8   8   1        0.33        1.43      1.32 o 
   9   8   1      157.50      151.41      5.09 o 
  10   8   1        0.25       -1.13      1.13 o 
  -9   9   1        7.60        8.24      1.91 o 
  -8   9   1        0.41        0.72      1.28 o 
  -7   9   1       26.86       21.12      1.77 o 
  -6   9   1       80.57       66.01      2.53 o 
  -5   9   1        0.76       -0.39      0.90 o 
  -4   9   1       95.50       75.01      2.18 o 
  -3   9   1       11.36       14.81      1.18 o 
  -2   9   1       10.56       10.42      1.05 o 
  -1   9   1      442.67      411.71      6.00 o 
   0   9   1      164.54      140.40      2.94 o 
   1   9   1      373.46      358.46      5.42 o 
   2   9   1       26.02       26.85      1.40 o 
   3   9   1      280.86      236.74      4.11 o 
   4   9   1        4.64        1.14      0.72 o 
   5   9   1        0.27        0.07      0.85 o 
   6   9   1        9.39        6.62      1.22 o 
   7   9   1        9.40       12.37      1.51 o 
   8   9   1       10.97       12.04      1.99 o 
   9   9   1       75.53       82.37      3.76 o 
  -8  10   1        4.98        7.97      2.71 o 
  -7  10   1        0.04        0.27      1.17 o 
  -6  10   1       39.15       36.27      2.06 o 
  -5  10   1        7.40        6.21      1.30 o 
  -4  10   1       73.94       61.73      2.10 o 
  -3  10   1        0.11       -0.74      0.74 o 
  -2  10   1       77.66       71.32      2.37 o 
  -1  10   1        1.18        1.51      0.80 o 
   0  10   1      143.28      132.66      3.00 o 
   1  10   1      268.48      242.47      4.32 o 
   2  10   1       47.14       45.34      1.77 o 
   3  10   1       87.68       76.22      2.27 o 
   4  10   1      165.11      147.32      3.27 o 
   5  10   1       55.14       53.89      2.38 o 
   6  10   1        1.52        0.28      1.01 o 
   7  10   1      181.22      180.80      4.99 o 
   8  10   1        4.22        3.61      1.05 o 
  -7  11   1       81.27       77.64      4.82 o 
  -6  11   1       17.04       20.27      4.84 o 
  -5  11   1        5.52        4.39      1.65 o 
  -4  11   1       40.84       44.86      1.96 o 
  -3  11   1        0.02        1.20      0.91 o 
  -2  11   1        3.36        3.23      0.99 o 
  -1  11   1      121.04      112.12      2.90 o 
   0  11   1      116.43      111.68      3.52 o 
   1  11   1        4.07        3.86      0.97 o 
   2  11   1      274.85      264.40      4.79 o 
   3  11   1        9.10        9.69      1.23 o 
   4  11   1        2.19        2.87      0.98 o 
   5  11   1      142.22      142.08      3.98 o 
   6  11   1       82.84       86.13      3.14 o 
   7  11   1        1.06        1.06      1.07 o 
  -5  12   1       76.27       92.76      3.31 o 
  -4  12   1       12.21       17.24      1.73 o 
  -3  12   1       36.77       32.58      2.69 o 
  -2  12   1        5.71        6.86      1.19 o 
  -1  12   1        1.95        1.10      0.96 o 
   0  12   1        3.52        3.22      1.03 o 
   1  12   1        7.72        7.64      1.41 o 
   2  12   1      205.16      195.23      4.16 o 
   3  12   1       26.87       22.72      1.62 o 
   4  12   1      182.90      198.44      4.22 o 
   5  12   1       32.62       39.06      2.85 o 
  -3  13   1       14.89       26.17      3.07 o 
  -2  13   1       14.33       28.12      3.16 o 
  -1  13   1       20.33       25.67      2.32 o 
   0  13   1        5.06        6.50      1.95 o 
   1  13   1       11.09       12.82      1.85 o 
   2  13   1       19.67       23.26      2.93 o 
   3  13   1        0.27        2.37      1.50 o 
 -13   0   2        9.34        7.74      3.18 o 
 -12   0   2        7.88        7.05      2.72 o 
 -11   0   2       24.11       24.61      2.09 o 
 -10   0   2      694.94      670.81     12.67 o 
  -9   0   2      402.60      380.25      7.94 o 
  -8   0   2       35.09       41.16      2.11 o 
  -7   0   2       82.66       93.74      6.61 o 
  -6   0   2       61.82       71.40      2.36 o 
  -5   0   2      133.93      142.91      3.20 o 
  -4   0   2        1.22        1.62      0.39 o 
  -3   0   2      182.28      201.70      3.66 o 
  -2   0   2      611.00      678.12      8.53 o 
  -1   0   2    20960.83    20337.38    255.00 o 
   0   0   2     1647.09     1829.89     27.31 o 
   1   0   2     3857.42     4131.11     50.08 o 
   2   0   2     4785.93     5121.80     61.33 o 
   3   0   2      212.96      219.29      3.23 o 
   4   0   2       37.78       45.84      1.71 o 
   5   0   2     1048.49     1204.49     18.05 o 
   6   0   2     1304.93     1455.59     18.40 o 
   7   0   2      552.39      569.51     10.25 o 
   8   0   2       67.49       53.11      4.78 o 
   9   0   2      182.91      166.95      4.65 o 
  10   0   2       56.58       70.54      3.08 o 
  11   0   2       88.06       69.86      3.29 o 
  12   0   2       54.81       44.52      5.33 o 
  13   0   2       34.60       31.06      4.91 o 
 -13   1   2       12.15       12.45      1.33 o 
 -12   1   2        5.21        6.26      1.13 o 
 -11   1   2      175.44      162.53      3.54 o 
 -10   1   2       25.82       23.04      1.63 o 
  -9   1   2        0.00       -0.42      0.70 o 
  -8   1   2      105.42       98.70      2.61 o 
  -7   1   2      138.33      105.74      3.42 o 
  -6   1   2       17.36       21.71      1.04 o 
  -5   1   2       21.38       15.63      0.66 o 
  -4   1   2      179.23      173.03      1.93 o 
  -3   1   2      935.83      992.67      8.78 o 
  -2   1   2        2.88        2.43      0.30 o 
  -1   1   2     1803.77     1977.72     16.92 o 
   0   1   2       50.62       50.89      0.69 o 
   1   1   2     4621.31     4921.28     42.18 o 
   2   1   2       89.24       78.45      1.04 o 
   3   1   2       53.12       46.70      0.84 o 
   4   1   2     4642.16     5404.83     45.92 o 
   5   1   2      199.56      202.76      2.34 o 
   6   1   2      146.35      136.35      1.80 o 
   7   1   2       18.75       15.81      1.01 o 
   8   1   2        0.85        1.14      0.68 o 
   9   1   2      103.48       75.36      2.12 o 
  10   1   2      198.90      180.81      3.61 o 
  11   1   2        3.09        2.11      0.89 o 
  12   1   2       49.96       61.13      2.95 o 
  13   1   2      137.93      140.77      4.38 o 
 -13   2   2       20.81       22.72      1.57 o 
 -12   2   2      133.01      134.84      3.35 o 
 -11   2   2       28.50       28.16      1.73 o 
 -10   2   2       31.29       27.79      1.57 o 
  -9   2   2        5.44        2.75      0.79 o 
  -8   2   2      230.74      228.86      3.79 o 
  -7   2   2      258.80      259.44      3.98 o 
  -6   2   2      183.31      174.29      2.46 o 
  -5   2   2      208.46      206.81      2.35 o 
  -4   2   2      199.74      206.49      2.29 o 
  -3   2   2      501.88      559.94      5.20 o 
  -2   2   2      770.80      833.10      7.43 o 
  -1   2   2     1139.21     1251.02     10.89 o 
   0   2   2        1.07       -0.33      0.33 o 
   1   2   2      529.52      569.44      5.17 o 
   2   2   2      239.11      251.54      2.56 o 
   3   2   2     1826.21     2109.53     18.24 o 
   4   2   2       43.04       31.97      0.77 o 
   5   2   2      130.87      126.78      1.69 o 
   6   2   2      262.57      323.66      3.50 o 
   7   2   2       69.60       55.59      1.63 o 
   8   2   2       24.42       27.26      1.33 o 
   9   2   2       16.93       23.72      1.34 o 
  10   2   2        7.25        4.88      0.95 o 
  11   2   2        2.08        1.56      0.89 o 
  12   2   2      314.94      309.89      5.95 o 
  13   2   2        0.20       -0.86      0.86 o 
 -13   3   2       11.07       11.84      2.51 o 
 -12   3   2       16.03       13.92      1.43 o 
 -11   3   2       31.42       29.63      2.31 o 
 -10   3   2      210.38      201.82      3.89 o 
  -9   3   2      374.58      371.46      5.59 o 
  -8   3   2       72.74       61.65      2.35 o 
  -7   3   2       45.82       37.86      1.38 o 
  -6   3   2      110.81      103.95      1.81 o 
  -5   3   2      642.97      644.28      6.15 o 
  -4   3   2       53.65       55.47      1.14 o 
  -3   3   2      298.66      316.56      3.23 o 
  -2   3   2     2198.26     2507.96     21.56 o 
  -1   3   2     1135.00     1248.98     10.95 o 
   0   3   2      110.17      120.35      1.42 o 
   1   3   2      264.78      294.46      2.94 o 
   2   3   2       49.85       47.66      0.78 o 
   3   3   2        0.21        0.03      0.38 o 
   4   3   2      284.19      307.60      3.26 o 
   5   3   2      821.65      924.95      8.57 o 
   6   3   2       27.32       30.12      1.39 o 
   7   3   2      734.94      749.97      8.14 o 
   8   3   2        0.22        0.79      0.72 o 
   9   3   2      109.54       96.91      2.54 o 
  10   3   2       13.20       10.98      1.17 o 
  11   3   2       40.33       44.64      1.92 o 
  12   3   2       49.63       56.11      2.24 o 
  13   3   2      109.41      130.60      4.81 o 
 -12   4   2       21.73       26.04      2.80 o 
 -11   4   2       27.51       26.35      1.66 o 
 -10   4   2       43.57       43.23      1.82 o 
  -9   4   2       63.95       67.09      2.07 o 
  -8   4   2     1147.63     1136.72     13.47 o 
  -7   4   2      894.69      899.91      9.56 o 
  -6   4   2      185.48      181.61      2.67 o 
  -5   4   2       15.24       20.08      0.72 o 
  -4   4   2      661.40      786.65      7.37 o 
  -3   4   2      111.84      127.88      1.68 o 
  -2   4   2      176.44      184.07      2.10 o 
  -1   4   2      235.09      249.33      2.96 o 
   0   4   2      106.93      114.27      1.43 o 
   1   4   2     1184.58     1309.51     11.56 o 
   2   4   2     2138.05     2505.26     21.65 o 
   3   4   2      343.28      386.79      3.94 o 
   4   4   2       63.26       49.18      1.28 o 
   5   4   2      370.99      344.56      3.73 o 
   6   4   2        0.00       -0.36      0.47 o 
   7   4   2      737.08      708.43      7.83 o 
   8   4   2      146.90      139.37      2.89 o 
   9   4   2        6.83        8.25      1.03 o 
  10   4   2       35.37       32.09      1.66 o 
  11   4   2       35.24       34.18      1.79 o 
  12   4   2        3.29        3.98      1.07 o 
 -12   5   2       10.69       11.13      1.55 o 
 -11   5   2        2.01        3.19      1.19 o 
 -10   5   2        1.46        0.85      1.02 o 
  -9   5   2        5.73        3.90      1.02 o 
  -8   5   2       78.28       68.31      2.37 o 
  -7   5   2      107.71      101.25      2.00 o 
  -6   5   2       46.98       39.37      1.22 o 
  -5   5   2      197.86      176.03      4.98 o 
  -4   5   2      311.71      363.43      3.87 o 
  -3   5   2       12.94       12.27      0.57 o 
  -2   5   2      722.32      802.74      7.43 o 
  -1   5   2      123.56      116.09      1.81 o 
   0   5   2       16.24       12.32      0.49 o 
   1   5   2        2.11        1.42      0.33 o 
   2   5   2      350.01      384.08      3.93 o 
   3   5   2      147.21      168.62      2.53 o 
   4   5   2       33.11       32.24      0.88 o 
   5   5   2      111.48      114.32      1.78 o 
   6   5   2       93.68       90.68      1.68 o 
   7   5   2       38.89       35.30      1.34 o 
   8   5   2       30.37       29.78      1.89 o 
   9   5   2      192.82      179.90      3.56 o 
  10   5   2       27.80       29.51      5.39 o 
  11   5   2      144.23      160.31      4.49 o 
  12   5   2        4.34        5.67      1.28 o 
 -12   6   2        8.89        8.97      2.62 o 
 -11   6   2        5.64        5.03      1.40 o 
 -10   6   2        0.32       -0.88      0.88 o 
  -9   6   2        0.07        0.41      0.94 o 
  -8   6   2        0.36       -0.22      0.79 o 
  -7   6   2      545.19      534.33      7.19 o 
  -6   6   2      203.21      214.37      3.61 o 
  -5   6   2       19.47       16.67      0.90 o 
  -4   6   2      511.88      572.12      6.39 o 
  -3   6   2        7.32        3.76      0.56 o 
  -2   6   2      121.67      128.63      2.05 o 
  -1   6   2       70.09       75.76      1.46 o 
   0   6   2      831.22      856.58      8.81 o 
   1   6   2       38.00       44.93      0.90 o 
   2   6   2       52.82       55.88      1.06 o 
   3   6   2      220.89      239.29      2.82 o 
   4   6   2        0.26       -0.45      0.45 o 
   5   6   2       10.07       11.65      0.81 o 
   6   6   2       54.64       53.09      1.69 o 
   7   6   2        0.00       -0.34      0.72 o 
   8   6   2      128.51      131.54      3.43 o 
   9   6   2       25.34       26.60      1.81 o 
  10   6   2        1.22        1.23      1.11 o 
  11   6   2       56.54       66.84      2.86 o 
  12   6   2        0.00        0.21      1.64 o 
 -11   7   2        6.90        8.45      1.42 o 
 -10   7   2        2.60        2.01      1.43 o 
  -9   7   2       16.58       17.82      1.67 o 
  -8   7   2       21.86       22.66      1.67 o 
  -7   7   2      233.48      229.99      4.02 o 
  -6   7   2      174.25      147.54      2.96 o 
  -5   7   2      114.84       94.98      1.96 o 
  -4   7   2      199.69      178.91      2.77 o 
  -3   7   2      595.23      595.97      6.69 o 
  -2   7   2      103.75      102.87      2.55 o 
  -1   7   2       24.67       27.02      1.23 o 
   0   7   2      462.18      454.07      6.03 o 
   1   7   2       10.17        9.86      0.87 o 
   2   7   2       59.45       44.74      1.48 o 
   3   7   2       10.32        8.48      0.86 o 
   4   7   2        4.36        4.24      0.76 o 
   5   7   2        5.60        4.32      0.85 o 
   6   7   2       42.24       33.52      1.63 o 
   7   7   2       33.28       31.21      1.51 o 
   8   7   2        0.50       -0.49      0.92 o 
   9   7   2       15.82       20.08      2.80 o 
  10   7   2        1.97        1.46      1.40 o 
  11   7   2        0.92       -0.73      0.97 o 
 -10   8   2        7.75       10.98      1.88 o 
  -9   8   2       83.73       86.79      3.84 o 
  -8   8   2        0.26       -1.12      1.12 o 
  -7   8   2        0.67        0.01      0.87 o 
  -6   8   2        0.19       -0.44      0.81 o 
  -5   8   2      995.98      976.30     11.85 o 
  -4   8   2      139.10      124.37      2.71 o 
  -3   8   2      126.40      132.63      2.75 o 
  -2   8   2      557.98      542.05      7.19 o 
  -1   8   2      101.60       98.99      2.30 o 
   0   8   2       79.56       72.71      1.96 o 
   1   8   2      448.73      420.74      5.90 o 
   2   8   2        7.25        5.68      0.83 o 
   3   8   2        2.73        3.46      0.78 o 
   4   8   2        1.94        0.25      0.69 o 
   5   8   2        8.52       13.41      1.11 o 
   6   8   2       50.63       44.73      2.05 o 
   7   8   2       50.17       45.65      2.11 o 
   8   8   2       11.66       10.08      1.42 o 
   9   8   2       10.57        8.75      1.75 o 
  10   8   2      196.95      213.85      7.96 o 
  -9   9   2       13.02       12.67      1.95 o 
  -8   9   2       23.44       26.17      2.32 o 
  -7   9   2        0.06       -0.75      0.89 o 
  -6   9   2        2.86        3.78      1.08 o 
  -5   9   2       20.40       13.51      1.43 o 
  -4   9   2       97.06       86.45      2.34 o 
  -3   9   2       20.28       20.00      1.31 o 
  -2   9   2        1.76        0.81      1.34 o 
  -1   9   2        1.24        0.02      0.74 o 
   0   9   2       83.38       71.86      2.09 o 
   1   9   2      498.96      468.77      6.62 o 
   2   9   2      102.70       92.15      2.38 o 
   3   9   2        8.20        5.56      0.95 o 
   4   9   2        2.29        3.11      0.85 o 
   5   9   2       29.95       28.08      1.44 o 
   6   9   2        8.22        6.40      1.23 o 
   7   9   2        0.00       -0.90      0.94 o 
   8   9   2        2.27        2.51      1.13 o 
   9   9   2        8.08       10.60      1.80 o 
  -8  10   2       80.61       80.81      3.79 o 
  -7  10   2       26.57       35.12      2.12 o 
  -6  10   2       16.58       13.63      1.56 o 
  -5  10   2        0.07        0.62      1.00 o 
  -4  10   2       24.62       18.32      1.47 o 
  -3  10   2       82.75       78.85      2.63 o 
  -2  10   2      230.02      214.73      4.05 o 
  -1  10   2       79.41       70.38      2.20 o 
   0  10   2      277.40      261.52      4.57 o 
   1  10   2      145.59      138.69      3.91 o 
   2  10   2       21.43       18.65      1.36 o 
   3  10   2      172.72      168.41      3.51 o 
   4  10   2        6.15        4.70      0.99 o 
   5  10   2        1.53        2.03      1.05 o 
   6  10   2       10.55        9.67      1.46 o 
   7  10   2      140.71      143.50      4.06 o 
   8  10   2        0.01        1.36      1.11 o 
  -7  11   2      113.31      110.41      3.58 o 
  -6  11   2       18.19       31.46      2.04 o 
  -5  11   2        7.53        7.63      1.72 o 
  -4  11   2       40.10       38.10      1.83 o 
  -3  11   2       11.29       12.49      1.32 o 
  -2  11   2      197.84      190.06      3.93 o 
  -1  11   2        5.88        3.93      1.01 o 
   0  11   2        0.26       -0.22      0.89 o 
   1  11   2        0.82        0.38      0.86 o 
   2  11   2       24.10       18.73      1.47 o 
   3  11   2      184.59      197.14      4.02 o 
   4  11   2       34.28       31.52      1.70 o 
   5  11   2       64.10       50.79      2.44 o 
   6  11   2       57.42       55.05      2.58 o 
   7  11   2        3.49        6.01      1.54 o 
  -5  12   2       38.25       38.48      5.93 o 
  -4  12   2       25.94       28.85      1.99 o 
  -3  12   2       13.97       14.39      1.43 o 
  -2  12   2       33.95       32.62      1.80 o 
  -1  12   2      120.08      120.54      3.19 o 
   0  12   2       17.51       18.29      1.53 o 
   1  12   2       66.82       63.43      2.89 o 
   2  12   2       39.30       36.16      1.86 o 
   3  12   2       20.50       18.49      1.55 o 
   4  12   2        9.12        9.25      1.23 o 
   5  12   2       43.18       48.20      2.97 o 
  -3  13   2       16.74       14.06      2.74 o 
  -2  13   2        1.17        1.35      1.66 o 
  -1  13   2       29.50       36.29      2.65 o 
   0  13   2       38.44       40.20      2.22 o 
   1  13   2        2.03        7.22      1.50 o 
   2  13   2       14.27       19.78      4.34 o 
   3  13   2       67.79       85.10      5.19 o 
 -13   1   3       52.43       49.19      2.13 o 
 -12   1   3       47.74       43.55      2.66 o 
 -11   1   3      104.84       94.54      3.18 o 
 -10   1   3        0.12       -0.08      0.77 o 
  -9   1   3       59.55       54.44      2.35 o 
  -8   1   3      258.66      263.24      4.20 o 
  -7   1   3       23.40       28.03      1.90 o 
  -6   1   3       74.78       81.87      1.49 o 
  -5   1   3      197.18      201.76      2.31 o 
  -4   1   3      228.50      235.31      2.55 o 
  -3   1   3      523.97      561.88      5.23 o 
  -2   1   3     4567.66     5082.01     43.09 o 
  -1   1   3     1191.55     1320.18     11.48 o 
   0   1   3     2022.20     2184.17     18.75 o 
   1   1   3      428.38      475.22      4.37 o 
   2   1   3       73.86       72.71      0.93 o 
   3   1   3      523.73      605.75      5.65 o 
   4   1   3     1990.55     2349.91     20.37 o 
   5   1   3      199.27      205.20      2.42 o 
   6   1   3      435.35      472.76      4.81 o 
   7   1   3       85.56       73.03      1.86 o 
   8   1   3       35.91       43.29      1.86 o 
   9   1   3       81.30       59.88      1.92 o 
  10   1   3       49.45       35.80      2.68 o 
  11   1   3       96.76      101.95      2.77 o 
  12   1   3       30.38       31.02      1.75 o 
  13   1   3      110.38      124.24      3.80 o 
 -13   2   3       72.88       71.21      2.52 o 
 -12   2   3       13.31       14.12      1.49 o 
 -11   2   3       64.59       65.57      2.21 o 
 -10   2   3      120.57      111.48      2.73 o 
  -9   2   3       72.37       70.97      2.48 o 
  -8   2   3        6.04        4.47      0.82 o 
  -7   2   3      201.86      218.93      3.55 o 
  -6   2   3        0.10        0.52      0.43 o 
  -5   2   3       44.48       58.43      1.14 o 
  -4   2   3     1077.71     1236.37     11.03 o 
  -3   2   3       28.66       30.31      0.72 o 
  -2   2   3        4.85        4.92      0.37 o 
  -1   2   3     3592.72     3952.03     33.62 o 
   0   2   3      981.26     1037.59      9.14 o 
   1   2   3       21.25       18.85      0.60 o 
   2   2   3      109.83      121.62      1.50 o 
   3   2   3       95.53       86.27      1.27 o 
   4   2   3      263.80      295.46      3.15 o 
   5   2   3      215.51      205.11      2.44 o 
   6   2   3      619.56      676.48      6.58 o 
   7   2   3       23.10       21.50      1.03 o 
   8   2   3       50.46       46.25      1.62 o 
   9   2   3       40.28       21.77      1.32 o 
  10   2   3       28.59       31.62      1.80 o 
  11   2   3       18.48       12.62      1.31 o 
  12   2   3        0.83       -0.63      1.07 o 
  13   2   3        0.00        2.19      0.97 o 
 -13   3   3       25.19       31.01      3.24 o 
 -12   3   3        0.22       -0.84      0.84 o 
 -11   3   3      161.38      162.43      3.57 o 
 -10   3   3      231.54      220.68      4.12 o 
  -9   3   3        0.00       -0.17      0.72 o 
  -8   3   3      212.46      203.54      5.63 o 
  -7   3   3        0.03        0.35      0.59 o 
  -6   3   3      249.92      253.14      3.33 o 
  -5   3   3       91.87       95.83      1.47 o 
  -4   3   3        7.21        5.59      0.47 o 
  -3   3   3     3584.11     4029.55     34.44 o 
  -2   3   3      681.91      773.34      7.08 o 
  -1   3   3       76.02       71.09      1.08 o 
   0   3   3       25.33       23.61      0.62 o 
   1   3   3       55.04       53.75      1.45 o 
   2   3   3      274.64      304.55      3.14 o 
   3   3   3     2186.86     2487.16     21.54 o 
   4   3   3       60.62       58.89      1.17 o 
   5   3   3      371.91      401.77      4.59 o 
   6   3   3      519.70      532.70      5.42 o 
   7   3   3      572.94      531.95      6.15 o 
   8   3   3       12.77       16.31      1.41 o 
   9   3   3        0.17        0.42      0.77 o 
  10   3   3       13.65       13.02      1.26 o 
  11   3   3        4.93        5.56      1.42 o 
  12   3   3       76.78       84.86      3.52 o 
  13   3   3        3.61        5.79      1.46 o 
 -12   4   3       86.14       80.28      3.07 o 
 -11   4   3        0.12       -0.30      0.83 o 
 -10   4   3       25.50       22.61      1.47 o 
  -9   4   3       34.70       33.67      1.63 o 
  -8   4   3       78.52       76.51      2.06 o 
  -7   4   3       31.83       28.81      1.08 o 
  -6   4   3       57.75       56.23      1.37 o 
  -5   4   3      213.19      233.03      2.76 o 
  -4   4   3       88.20      100.67      1.52 o 
  -3   4   3      120.73      151.53      1.93 o 
  -2   4   3      364.87      407.38      4.07 o 
  -1   4   3      333.61      357.52      3.61 o 
   0   4   3       17.12       14.79      0.57 o 
   1   4   3       19.48       21.72      0.76 o 
   2   4   3      168.43      198.32      2.31 o 
   3   4   3      150.88      157.28      2.01 o 
   4   4   3      205.31      225.00      2.67 o 
   5   4   3      160.22      164.79      2.21 o 
   6   4   3       49.07       53.98      1.38 o 
   7   4   3        9.07        9.09      0.82 o 
   8   4   3       35.12       26.49      1.36 o 
   9   4   3        6.00        6.16      1.00 o 
  10   4   3       50.57       39.23      1.78 o 
  11   4   3        7.90       11.62      1.31 o 
  12   4   3       72.35       73.20      2.53 o 
 -12   5   3        0.76        0.76      1.14 o 
 -11   5   3       15.74       20.81      1.80 o 
 -10   5   3        1.03        0.92      1.02 o 
  -9   5   3       52.85       55.43      2.99 o 
  -8   5   3      185.83      176.87      4.00 o 
  -7   5   3        2.51        2.45      0.71 o 
  -6   5   3       75.81       84.04      1.74 o 
  -5   5   3        0.01        0.16      0.42 o 
  -4   5   3       14.34       17.84      0.79 o 
  -3   5   3       19.72       16.70      0.66 o 
  -2   5   3      702.02      810.56      7.56 o 
  -1   5   3      456.38      460.94      4.57 o 
   0   5   3       60.91       65.42      1.11 o 
   1   5   3       50.24       52.23      1.17 o 
   2   5   3       21.94       19.10      0.68 o 
   3   5   3        2.34        1.48      0.41 o 
   4   5   3        6.51        6.67      0.57 o 
   5   5   3       61.91       58.25      1.26 o 
   6   5   3       79.33       64.07      2.76 o 
   7   5   3      251.71      243.15      3.55 o 
   8   5   3       35.37       25.33      1.40 o 
   9   5   3        7.65        9.49      1.12 o 
  10   5   3       23.80       30.99      1.64 o 
  11   5   3        3.77        3.17      1.18 o 
  12   5   3        0.04        0.04      1.04 o 
 -11   6   3        4.66        3.22      1.59 o 
 -10   6   3        4.84        5.35      1.28 o 
  -9   6   3        2.89        1.95      1.01 o 
  -8   6   3        8.99        7.69      1.77 o 
  -7   6   3      119.63      109.51      2.51 o 
  -6   6   3      151.48      149.86      3.54 o 
  -5   6   3      181.10      200.89      2.98 o 
  -4   6   3      462.34      453.28     10.30 o 
  -3   6   3      480.53      463.13      5.95 o 
  -2   6   3      417.57      423.36      4.93 o 
  -1   6   3       27.63       21.40      0.87 o 
   0   6   3       97.30       98.54      1.73 o 
   1   6   3       13.07       10.81      0.69 o 
   2   6   3        4.77        4.51      0.47 o 
   3   6   3       18.72       19.04      0.76 o 
   4   6   3       41.46       38.58      1.05 o 
   5   6   3      156.08      146.46      2.72 o 
   6   6   3      573.94      561.48      7.38 o 
   7   6   3       25.69       24.70      1.31 o 
   8   6   3       54.80       53.03      2.21 o 
   9   6   3       35.06       39.42      2.17 o 
  10   6   3       11.86       12.81      1.58 o 
  11   6   3       14.11       16.47      1.77 o 
 -11   7   3       21.60       23.13      1.89 o 
 -10   7   3       82.49       81.94      3.02 o 
  -9   7   3        0.14       -0.92      1.23 o 
  -8   7   3       17.76       15.25      1.49 o 
  -7   7   3        0.04        0.69      0.89 o 
  -6   7   3       45.18       45.28      1.64 o 
  -5   7   3       83.63       76.89      2.21 o 
  -4   7   3      122.15      135.76      2.37 o 
  -3   7   3       98.17       91.27      1.85 o 
  -2   7   3      499.10      498.09     10.03 o 
  -1   7   3       41.43       39.05      1.83 o 
   0   7   3      548.33      544.31      7.01 o 
   1   7   3       13.29       15.08      1.45 o 
   2   7   3       78.29       64.89      1.77 o 
   3   7   3        4.18        3.56      0.72 o 
   4   7   3        3.43        5.56      0.87 o 
   5   7   3      181.87      141.60      2.81 o 
   6   7   3      129.39      144.33      2.94 o 
   7   7   3       11.79       14.91      1.19 o 
   8   7   3       83.54       77.48      3.73 o 
   9   7   3       11.14       11.07      1.50 o 
  10   7   3        5.97        9.23      1.58 o 
  11   7   3       12.57       15.32      1.79 o 
 -10   8   3        6.28        8.98      1.92 o 
  -9   8   3       57.85       63.01      3.29 o 
  -8   8   3      298.61      294.31      7.37 o 
  -7   8   3        0.37        1.44      0.94 o 
  -6   8   3        1.37       -0.78      0.78 o 
  -5   8   3       92.12       69.43      2.42 o 
  -4   8   3       45.92       42.26      2.59 o 
  -3   8   3      208.84      186.58      3.42 o 
  -2   8   3       72.72       68.96      1.96 o 
  -1   8   3      178.74      165.27      3.13 o 
   0   8   3     1430.75     1409.23     16.19 o 
   1   8   3      252.22      218.77      3.76 o 
   2   8   3       32.52       23.63      1.81 o 
   3   8   3       12.77       10.27      1.02 o 
   4   8   3        0.35        0.59      0.72 o 
   5   8   3      169.29      132.84      2.86 o 
   6   8   3       62.79       52.61      2.19 o 
   7   8   3      311.30      283.55      5.61 o 
   8   8   3        9.30       10.01      1.38 o 
   9   8   3       11.36       15.37      2.61 o 
  10   8   3      202.57      210.71     10.58 o 
  -9   9   3      131.63      137.53      5.03 o 
  -8   9   3       30.89       31.05      2.51 o 
  -7   9   3       81.90       69.48      2.67 o 
  -6   9   3       61.49       64.90      2.67 o 
  -5   9   3        0.58        2.19      0.99 o 
  -4   9   3       25.00       29.77      1.52 o 
  -3   9   3        5.36        4.45      0.92 o 
  -2   9   3      197.55      171.56      4.12 o 
  -1   9   3      282.72      259.25      4.38 o 
   0   9   3      233.86      222.69      3.95 o 
   1   9   3      180.91      190.47      3.61 o 
   2   9   3      389.16      326.99      5.16 o 
   3   9   3       11.26        6.87      1.01 o 
   4   9   3       58.92       54.57      1.91 o 
   5   9   3      104.31       96.62      2.52 o 
   6   9   3      107.17      105.96      3.94 o 
   7   9   3        9.14        8.53      1.67 o 
   8   9   3      120.66      120.81      3.61 o 
   9   9   3      121.60      128.22      4.68 o 
  -8  10   3        7.18        7.86      1.79 o 
  -7  10   3       82.83       82.90      3.04 o 
  -6  10   3       21.24       20.33      1.73 o 
  -5  10   3        0.00        0.21      0.97 o 
  -4  10   3       58.69       59.80      2.11 o 
  -3  10   3        0.67        0.53      0.88 o 
  -2  10   3      239.17      233.29      4.30 o 
  -1  10   3        3.42        2.42      0.90 o 
   0  10   3       49.80       38.79      1.72 o 
   1  10   3      115.32      103.96      4.58 o 
   2  10   3        0.00       -0.29      0.73 o 
   3  10   3      110.95       90.98      2.52 o 
   4  10   3        5.18        4.08      0.98 o 
   5  10   3        3.97        3.24      1.15 o 
   6  10   3       27.03       22.28      1.79 o 
   7  10   3       13.63       18.52      1.78 o 
   8  10   3      192.88      203.28      5.48 o 
  -7  11   3       50.90       59.35      3.24 o 
  -6  11   3        2.54        3.14      1.60 o 
  -5  11   3        0.07        0.56      1.03 o 
  -4  11   3        1.97        0.05      0.84 o 
  -3  11   3        6.46        7.44      1.19 o 
  -2  11   3       24.28       19.98      1.58 o 
  -1  11   3       54.01       57.66      2.14 o 
   0  11   3        9.51        8.53      1.20 o 
   1  11   3       46.33       42.79      1.91 o 
   2  11   3        0.01        0.50      0.86 o 
   3  11   3      132.61      128.99      3.21 o 
   4  11   3        0.86        2.19      0.96 o 
   5  11   3       19.89       23.12      1.85 o 
   6  11   3        7.00        6.20      1.33 o 
   7  11   3        7.72        6.91      1.58 o 
  -5  12   3        0.96        3.60      1.25 o 
  -4  12   3       46.76       51.18      2.51 o 
  -3  12   3       80.52       78.31      3.09 o 
  -2  12   3        3.43        3.01      1.00 o 
  -1  12   3        0.73        1.46      0.95 o 
   0  12   3        6.44        6.97      1.17 o 
   1  12   3       17.23       20.09      1.56 o 
   2  12   3       45.20       39.02      3.24 o 
   3  12   3      117.73      127.66      3.33 o 
   4  12   3      277.62      312.14      5.64 o 
   5  12   3       76.51       80.83      5.15 o 
  -2  13   3       25.21       28.78      3.28 o 
  -1  13   3       53.49       65.88      3.44 o 
   0  13   3       13.49       17.78      3.07 o 
   1  13   3       36.35       50.96      4.34 o 
   2  13   3      109.30      138.81      7.08 o 
 -13   0   4       10.43       11.11      1.82 o 
 -12   0   4        3.47        3.75      1.45 o 
 -11   0   4      134.29      135.76      4.53 o 
 -10   0   4       12.48       16.44      1.85 o 
  -9   0   4       31.02       33.37      2.16 o 
  -8   0   4       27.14       28.61      1.91 o 
  -7   0   4      319.27      333.86     11.16 o 
  -6   0   4      548.96      530.69      8.99 o 
  -5   0   4      102.24      101.40      2.10 o 
  -4   0   4        1.13        4.24      0.60 o 
  -3   0   4      144.22      155.51      2.65 o 
  -2   0   4       25.74       30.18      0.95 o 
  -1   0   4     1728.10     1871.34     22.87 o 
   0   0   4     5758.51     6418.47     94.35 o 
   1   0   4      883.87      960.76     15.02 o 
   2   0   4      115.17      114.65      1.78 o 
   3   0   4        4.38        4.71      0.94 o 
   4   0   4      137.13      160.20      2.82 o 
   5   0   4        0.39        0.70      0.55 o 
   6   0   4        0.94        0.45      0.55 o 
   7   0   4       56.92       56.35      2.38 o 
   8   0   4       78.33       84.33      4.05 o 
   9   0   4       70.95       48.35      5.93 o 
  10   0   4       74.28       83.26      4.52 o 
  11   0   4       10.49       14.06      2.00 o 
  12   0   4        3.36        5.71      1.53 o 
  13   0   4       86.41       90.86      5.50 o 
 -13   1   4        0.05        1.44      0.88 o 
 -12   1   4       50.68       51.53      2.12 o 
 -11   1   4        1.23        1.40      0.87 o 
 -10   1   4       30.71       26.74      1.47 o 
  -9   1   4       13.37       10.85      1.10 o 
  -8   1   4       38.66       37.84      1.48 o 
  -7   1   4       19.11       17.88      1.07 o 
  -6   1   4        3.27        2.07      0.49 o 
  -5   1   4        5.68        3.09      0.42 o 
  -4   1   4      319.92      365.34      3.73 o 
  -3   1   4        0.99        0.87      0.34 o 
  -2   1   4      888.25      985.52      8.80 o 
  -1   1   4      207.03      211.73      2.74 o 
   0   1   4       25.21       21.38      0.61 o 
   1   1   4       39.16       40.14      0.68 o 
   2   1   4       16.53       14.04      0.51 o 
   3   1   4      449.95      531.10      5.09 o 
   4   1   4      151.64      170.14      2.09 o 
   5   1   4        0.50        0.20      0.38 o 
   6   1   4        8.47        9.69      0.62 o 
   7   1   4       43.45       48.74      1.57 o 
   8   1   4        2.85        4.57      0.83 o 
   9   1   4       55.38       41.35      1.67 o 
  10   1   4       68.14       79.81      2.79 o 
  11   1   4       56.70       62.25      2.23 o 
  12   1   4       47.89       52.32      2.16 o 
  13   1   4       16.31       22.00      2.04 o 
 -13   2   4       13.12       13.81      2.51 o 
 -12   2   4       62.51       56.37      2.20 o 
 -11   2   4      207.96      196.04      3.98 o 
 -10   2   4       71.19       68.90      2.17 o 
  -9   2   4       37.59       34.24      2.15 o 
  -8   2   4      126.88      105.90      3.29 o 
  -7   2   4        0.02        0.33      1.00 o 
  -6   2   4      100.93       96.23      1.74 o 
  -5   2   4      187.32      174.96      2.19 o 
  -4   2   4       12.48        8.94      0.54 o 
  -3   2   4       33.73       28.69      0.74 o 
  -2   2   4      159.25      175.39      2.03 o 
  -1   2   4      760.07      861.42      7.77 o 
   0   2   4       15.19       12.86      0.48 o 
   1   2   4       76.06       81.94      1.15 o 
   2   2   4        0.02        0.22      0.32 o 
   3   2   4       91.74      100.01      1.44 o 
   4   2   4      604.22      671.74      6.40 o 
   5   2   4      929.91     1059.37      9.77 o 
   6   2   4       31.07       33.08      0.96 o 
   7   2   4      546.62      513.69      5.97 o 
   8   2   4      352.16      406.91      5.84 o 
   9   2   4        0.00        2.06      0.82 o 
  10   2   4       10.86       13.39      1.30 o 
  11   2   4      128.50      124.37      3.10 o 
  12   2   4       12.99       14.42      1.57 o 
 -13   3   4       21.27       21.39      2.70 o 
 -12   3   4       99.38       99.67      2.90 o 
 -11   3   4      100.87      106.51      2.88 o 
 -10   3   4        5.20        3.69      0.99 o 
  -9   3   4      226.12      214.88      4.08 o 
  -8   3   4       55.88       57.10      1.82 o 
  -7   3   4      159.07      145.08      2.80 o 
  -6   3   4        4.25        6.66      0.66 o 
  -5   3   4       72.79       68.68      1.28 o 
  -4   3   4      655.67      698.21      6.64 o 
  -3   3   4      511.79      579.57      5.57 o 
  -2   3   4     1632.02     1828.72     16.01 o 
  -1   3   4      118.62      116.45      1.79 o 
   0   3   4       71.19       72.38      1.25 o 
   1   3   4      641.88      708.13      6.58 o 
   2   3   4      207.67      240.67      2.66 o 
   3   3   4      276.28      308.49      3.30 o 
   4   3   4       88.39      110.26      1.64 o 
   5   3   4      395.17      370.55      3.99 o 
   6   3   4      972.48     1009.81      9.51 o 
   7   3   4      290.16      321.23      4.21 o 
   8   3   4      114.92       96.59      2.38 o 
   9   3   4       19.38       19.78      1.32 o 
  10   3   4        7.54        5.54      1.02 o 
  11   3   4       42.81       50.63      2.24 o 
  12   3   4        2.87        5.98      1.18 o 
 -12   4   4        2.73        3.30      1.29 o 
 -11   4   4       33.23       32.55      1.71 o 
 -10   4   4      307.21      305.75      5.14 o 
  -9   4   4      558.22      549.82      7.60 o 
  -8   4   4      373.49      371.13      6.45 o 
  -7   4   4      155.34      134.54      2.36 o 
  -6   4   4      240.02      225.58      3.50 o 
  -5   4   4      288.25      300.17      3.40 o 
  -4   4   4      128.25      124.12      1.78 o 
  -3   4   4      173.25      173.20      2.17 o 
  -2   4   4      432.56      475.16      4.72 o 
  -1   4   4      169.48      178.55      2.16 o 
   0   4   4     1560.58     1762.08     15.50 o 
   1   4   4      453.06      502.49      4.92 o 
   2   4   4        2.61        4.66      0.54 o 
   3   4   4      197.79      192.74      2.38 o 
   4   4   4      179.10      177.36      2.30 o 
   5   4   4       21.99       23.07      0.86 o 
   6   4   4      109.19      115.31      1.97 o 
   7   4   4       95.32       94.61      1.97 o 
   8   4   4        2.20        2.08      0.82 o 
   9   4   4        0.69        0.22      0.81 o 
  10   4   4        9.10        9.97      1.31 o 
  11   4   4        2.67        2.44      1.04 o 
  12   4   4      107.79      118.06      3.20 o 
 -12   5   4       11.36       13.80      2.07 o 
 -11   5   4       43.31       41.55      2.26 o 
 -10   5   4       56.57       59.33      2.46 o 
  -9   5   4        0.43        2.02      0.99 o 
  -8   5   4        2.22        1.41      0.92 o 
  -7   5   4        8.28        8.78      0.93 o 
  -6   5   4        0.44        0.71      0.66 o 
  -5   5   4       38.10       39.58      1.05 o 
  -4   5   4       41.32       41.11      1.02 o 
  -3   5   4        1.59        1.42      0.42 o 
  -2   5   4       22.91       35.54      0.90 o 
  -1   5   4      329.93      349.01      3.69 o 
   0   5   4      221.86      219.07      2.40 o 
   1   5   4       26.98       35.23      1.15 o 
   2   5   4       25.89       34.14      0.90 o 
   3   5   4        0.00        0.13      0.40 o 
   4   5   4      385.30      350.43      3.89 o 
   5   5   4       10.09        7.82      0.56 o 
   6   5   4      149.13      131.81      2.64 o 
   7   5   4        7.21        6.57      0.81 o 
   8   5   4        0.09        0.95      0.79 o 
   9   5   4        2.87        2.35      0.89 o 
  10   5   4        0.86        1.61      1.11 o 
  11   5   4       40.90       43.50      3.70 o 
  12   5   4       20.64       25.37      4.21 o 
 -11   6   4       55.10       54.24      2.59 o 
 -10   6   4       11.30       12.82      1.57 o 
  -9   6   4      366.77      350.82      6.62 o 
  -8   6   4      109.59      110.51      3.14 o 
  -7   6   4        1.68        1.58      0.76 o 
  -6   6   4        5.52        4.48      0.81 o 
  -5   6   4       11.43       13.41      0.89 o 
  -4   6   4       71.39       75.33      1.65 o 
  -3   6   4        0.50        0.66      0.50 o 
  -2   6   4      151.34      150.18      2.36 o 
  -1   6   4        0.06        0.55      0.47 o 
   0   6   4       89.34       92.13      1.95 o 
   1   6   4        0.01        0.21      0.46 o 
   2   6   4        0.23        0.67      0.42 o 
   3   6   4       17.95       15.84      0.77 o 
   4   6   4        2.48        2.71      0.52 o 
   5   6   4       17.58       14.97      0.82 o 
   6   6   4      478.73      457.44      8.46 o 
   7   6   4      105.62       92.03      2.33 o 
   8   6   4       20.94       22.15      1.64 o 
   9   6   4        2.18        4.98      2.72 o 
  10   6   4       15.99       19.42      1.83 o 
  11   6   4       73.27       90.10      3.21 o 
 -11   7   4        0.84        1.75      1.44 o 
 -10   7   4      258.26      271.72      6.83 o 
  -9   7   4       28.12       25.29      1.85 o 
  -8   7   4      108.32       97.98      4.44 o 
  -7   7   4        0.00       -0.09      0.69 o 
  -6   7   4        8.97        9.51      0.92 o 
  -5   7   4       83.65       68.41      1.94 o 
  -4   7   4       74.01       56.51      1.52 o 
  -3   7   4        8.12       11.49      0.84 o 
  -2   7   4       69.34       66.60      1.57 o 
  -1   7   4      586.52      592.28      7.57 o 
   0   7   4      424.43      431.70      5.88 o 
   1   7   4       13.62       13.77      1.35 o 
   2   7   4       14.38       14.78      1.05 o 
   3   7   4        1.13       -0.25      0.62 o 
   4   7   4       60.02       58.66      1.76 o 
   5   7   4      516.22      432.13      6.05 o 
   6   7   4       55.31       36.65      1.80 o 
   7   7   4       39.11       37.10      1.44 o 
   8   7   4      144.58      149.17      8.21 o 
   9   7   4        0.14        0.93      1.11 o 
  10   7   4        4.75        4.38      1.25 o 
  11   7   4        7.13       10.55      2.66 o 
 -10   8   4        0.01        1.54      1.15 o 
  -9   8   4       23.47       27.32      2.28 o 
  -8   8   4        0.05       -0.40      1.20 o 
  -7   8   4       53.97       46.51      2.15 o 
  -6   8   4       86.35       74.06      3.34 o 
  -5   8   4       83.74       74.97      2.52 o 
  -4   8   4      126.88      133.98      2.86 o 
  -3   8   4      968.70      964.53     11.74 o 
  -2   8   4      523.01      498.49      6.81 o 
  -1   8   4        2.31        1.99      0.75 o 
   0   8   4        0.01       -0.61      0.67 o 
   1   8   4        0.57        2.08      0.93 o 
   2   8   4       16.67       21.37      1.70 o 
   3   8   4        0.59        0.64      0.70 o 
   4   8   4        4.18        2.68      0.78 o 
   5   8   4        3.61        0.81      0.87 o 
   6   8   4      179.48      178.33      4.94 o 
   7   8   4       29.08       28.65      2.18 o 
   8   8   4        2.35        1.07      1.07 o 
   9   8   4       15.09       13.63      1.96 o 
  10   8   4       44.60       47.39      4.13 o 
  -9   9   4        2.58        4.44      1.71 o 
  -8   9   4      119.70      118.39      6.65 o 
  -7   9   4        0.00       -0.39      0.96 o 
  -6   9   4        0.42        1.16      0.99 o 
  -5   9   4        7.88        7.27      1.35 o 
  -4   9   4        1.66        2.00      0.82 o 
  -3   9   4       61.97       65.08      2.12 o 
  -2   9   4      288.26      287.60      5.34 o 
  -1   9   4       48.98       44.03      1.73 o 
   0   9   4       21.29       21.34      1.34 o 
   1   9   4        1.28        0.24      0.76 o 
   2   9   4        1.63        1.72      0.81 o 
   3   9   4       95.20       98.80      2.55 o 
   4   9   4       25.13       18.59      1.73 o 
   5   9   4      240.51      245.07      4.36 o 
   6   9   4        0.22       -0.32      1.00 o 
   7   9   4      114.52      118.46      3.52 o 
   8   9   4       25.82       30.73      1.99 o 
   9   9   4       25.05       28.16      7.19 o 
  -8  10   4       12.55       17.98      3.28 o 
  -7  10   4        7.15        7.21      1.38 o 
  -6  10   4       52.78       46.79      3.84 o 
  -5  10   4       73.46       67.45      2.70 o 
  -4  10   4        1.88        1.04      0.87 o 
  -3  10   4       57.02       58.25      2.59 o 
  -2  10   4       25.64       20.99      1.42 o 
  -1  10   4       93.02       85.09      2.45 o 
   0  10   4       59.94       54.31      2.38 o 
   1  10   4      107.56      103.22      5.93 o 
   2  10   4        0.08        0.60      0.97 o 
   3  10   4      129.42      127.23      3.23 o 
   4  10   4       17.13       17.52      1.39 o 
   5  10   4       25.52       25.87      2.30 o 
   6  10   4      159.84      146.28      4.02 o 
   7  10   4       48.36       48.86      2.43 o 
   8  10   4       12.89       14.22      1.68 o 
  -7  11   4       87.22      104.86      4.24 o 
  -6  11   4       49.47       53.30      2.56 o 
  -5  11   4        3.49        2.69      1.17 o 
  -4  11   4        0.43        0.80      0.86 o 
  -3  11   4       37.75       37.15      1.84 o 
  -2  11   4       98.55      101.29      2.82 o 
  -1  11   4       22.44       25.17      2.06 o 
   0  11   4        0.39        0.21      0.86 o 
   1  11   4       25.13       21.15      2.10 o 
   2  11   4        3.06        3.00      0.98 o 
   3  11   4      134.09      126.33      3.84 o 
   4  11   4       12.04       15.83      1.45 o 
   5  11   4       28.17       24.47      2.09 o 
   6  11   4       94.28       90.97      5.10 o 
  -5  12   4        3.76        4.13      2.10 o 
  -4  12   4        5.07        6.97      1.53 o 
  -3  12   4       72.32       67.39      2.59 o 
  -2  12   4      192.34      191.41      4.19 o 
  -1  12   4       36.37       39.21      1.94 o 
   0  12   4       16.53       17.20      1.51 o 
   1  12   4       16.83       17.32      1.50 o 
   2  12   4       91.13       88.33      2.76 o 
   3  12   4      117.06      125.42      3.33 o 
   4  12   4        2.96        6.11      1.24 o 
   5  12   4        7.30       11.75      2.47 o 
  -1  13   4       16.82       16.26      3.03 o 
   0  13   4       31.45       42.12      3.90 o 
   1  13   4      110.92      128.96      6.81 o 
 -13   1   5        0.22        0.44      1.56 o 
 -12   1   5        3.14        3.16      1.02 o 
 -11   1   5        2.00        0.08      0.85 o 
 -10   1   5       95.29       86.22      2.45 o 
  -9   1   5       20.26       23.82      1.60 o 
  -8   1   5       17.27       16.92      1.17 o 
  -7   1   5       19.16       16.72      1.07 o 
  -6   1   5        0.65        1.49      0.48 o 
  -5   1   5       33.80       38.63      0.99 o 
  -4   1   5        0.00        1.01      0.37 o 
  -3   1   5      796.08      953.82      8.70 o 
  -2   1   5      209.28      232.34      2.54 o 
  -1   1   5     1342.74     1486.42     13.05 o 
   0   1   5       22.26       26.75      0.73 o 
   1   1   5      188.42      234.25      2.81 o 
   2   1   5        4.81        4.10      0.37 o 
   3   1   5       20.36       26.73      0.73 o 
   4   1   5        0.96        0.98      0.39 o 
   5   1   5       37.58       32.54      0.93 o 
   6   1   5       15.74       14.37      0.77 o 
   7   1   5      149.69      152.92      2.54 o 
   8   1   5       18.09       11.76      1.22 o 
   9   1   5       94.86      104.03      2.59 o 
  10   1   5        4.95        3.12      0.93 o 
  11   1   5        1.07        2.27      0.92 o 
  12   1   5        3.82        5.74      1.50 o 
 -13   2   5        3.45        7.79      1.99 o 
 -12   2   5        2.41        3.19      1.33 o 
 -11   2   5       11.09       16.26      1.38 o 
 -10   2   5        1.66        1.55      0.87 o 
  -9   2   5        0.31        0.02      0.75 o 
  -8   2   5      176.22      161.72      3.14 o 
  -7   2   5        0.02       -0.56      0.60 o 
  -6   2   5        0.06       -0.34      0.46 o 
  -5   2   5       17.20       23.97      0.89 o 
  -4   2   5       95.26      108.06      1.76 o 
  -3   2   5      455.88      516.53      5.06 o 
  -2   2   5     2385.18     2693.74     23.28 o 
  -1   2   5     2088.89     2397.27     20.75 o 
   0   2   5     1335.76     1486.03     13.09 o 
   1   2   5       15.89       21.51      0.67 o 
   2   2   5        5.44        4.12      0.40 o 
   3   2   5       21.23       13.92      0.61 o 
   4   2   5      336.25      364.43      3.88 o 
   5   2   5        5.11        2.32      0.48 o 
   6   2   5      119.32      106.90      1.93 o 
   7   2   5      890.75      852.35      9.21 o 
   8   2   5      192.64      154.31      3.34 o 
   9   2   5       10.03        9.58      1.46 o 
  10   2   5       40.69       39.13      1.79 o 
  11   2   5       94.85      116.52      3.55 o 
  12   2   5        0.05        3.25      1.08 o 
 -12   3   5       38.41       40.74      1.96 o 
 -11   3   5       42.61       43.30      2.33 o 
 -10   3   5       78.41       69.79      2.48 o 
  -9   3   5       24.26       24.68      1.41 o 
  -8   3   5       38.20       34.17      1.50 o 
  -7   3   5        0.04        0.34      0.63 o 
  -6   3   5        0.32        0.22      0.51 o 
  -5   3   5       24.14       34.65      0.97 o 
  -4   3   5      676.50      751.75      7.17 o 
  -3   3   5      884.37     1028.23      9.43 o 
  -2   3   5      434.58      478.22      4.74 o 
  -1   3   5      245.89      277.79      3.00 o 
   0   3   5       29.02       25.91      0.71 o 
   1   3   5       44.98       48.09      0.95 o 
   2   3   5      173.62      201.13      2.38 o 
   3   3   5      279.81      263.36      2.98 o 
   4   3   5       10.00        9.54      0.71 o 
   5   3   5      591.92      580.46      6.77 o 
   6   3   5       42.62       29.87      1.00 o 
   7   3   5       10.57        8.15      0.83 o 
   8   3   5      236.24      195.03      3.59 o 
   9   3   5       17.06       17.54      1.31 o 
  10   3   5        4.27        7.35      1.42 o 
  11   3   5        5.12        7.89      1.39 o 
  12   3   5       44.21       54.74      3.00 o 
 -12   4   5        0.31        2.17      1.20 o 
 -11   4   5       71.92       71.64      2.81 o 
 -10   4   5      130.55      121.98      2.97 o 
  -9   4   5      125.70      125.99      5.33 o 
  -8   4   5      167.44      156.16      3.14 o 
  -7   4   5      475.39      438.65      5.37 o 
  -6   4   5       18.36       13.03      0.85 o 
  -5   4   5        4.66        2.04      0.48 o 
  -4   4   5        0.03        0.10      0.42 o 
  -3   4   5        5.01        6.44      0.54 o 
  -2   4   5       92.39       89.12      1.44 o 
  -1   4   5     1286.56     1387.29     12.45 o 
   0   4   5      603.54      645.22      6.20 o 
   1   4   5       56.08       55.32      1.08 o 
   2   4   5      564.09      624.64      6.08 o 
   3   4   5       47.39       45.34      1.17 o 
   4   4   5        0.24        0.23      0.41 o 
   5   4   5        1.54        2.93      0.51 o 
   6   4   5      333.32      312.25      3.71 o 
   7   4   5      119.44      102.63      2.10 o 
   8   4   5      136.00      130.79      4.53 o 
   9   4   5       20.13       12.93      1.21 o 
  10   4   5        0.01       -0.26      1.00 o 
  11   4   5       11.21       14.41      1.69 o 
  12   4   5        0.59        1.96      1.15 o 
 -11   5   5        0.30       -0.11      1.06 o 
 -10   5   5      145.74      162.51      4.18 o 
  -9   5   5      583.94      581.75      9.43 o 
  -8   5   5       71.57       70.47      2.48 o 
  -7   5   5      186.94      157.90      3.05 o 
  -6   5   5       57.17       53.43      1.64 o 
  -5   5   5      115.03      103.89      2.29 o 
  -4   5   5      231.91      236.16      5.62 o 
  -3   5   5       13.62       19.13      0.79 o 
  -2   5   5      469.69      480.27      4.92 o 
  -1   5   5       70.03       74.90      1.34 o 
   0   5   5      404.77      426.55      4.44 o 
   1   5   5      987.26     1045.81      9.69 o 
   2   5   5       87.06       96.51      3.44 o 
   3   5   5        5.85       11.57      0.68 o 
   4   5   5       19.39       26.58      1.00 o 
   5   5   5      290.67      272.33      3.35 o 
   6   5   5      206.56      188.47      2.94 o 
   7   5   5       32.38       28.10      1.24 o 
   8   5   5       80.11       79.60      2.23 o 
   9   5   5        8.78       10.17      1.38 o 
  10   5   5       39.55       34.99      2.05 o 
  11   5   5       48.30       60.51      7.91 o 
 -11   6   5        0.20        0.36      1.11 o 
 -10   6   5       12.06       11.71      1.53 o 
  -9   6   5        0.69       -0.27      0.97 o 
  -8   6   5       49.57       37.99      1.95 o 
  -7   6   5        2.70        2.78      0.80 o 
  -6   6   5        0.14       -0.29      0.62 o 
  -5   6   5        3.84       10.20      0.76 o 
  -4   6   5      273.33      248.22      4.96 o 
  -3   6   5      422.48      417.08      5.04 o 
  -2   6   5      251.73      228.18      8.51 o 
  -1   6   5       22.72       28.27      1.04 o 
   0   6   5      324.48      299.66      3.85 o 
   1   6   5      142.98      141.54      2.30 o 
   2   6   5       15.14       14.18      0.70 o 
   3   6   5        4.57        5.18      0.57 o 
   4   6   5       82.75       69.82      1.52 o 
   5   6   5      293.63      269.02      3.39 o 
   6   6   5       62.22       53.54      1.52 o 
   7   6   5       21.63       21.17      2.25 o 
   8   6   5        3.34        2.57      1.70 o 
   9   6   5       16.88       23.29      2.13 o 
  10   6   5       31.67       35.87      2.58 o 
  11   6   5       79.67       91.79      4.77 o 
 -11   7   5       99.35      103.15      6.04 o 
 -10   7   5        6.26       10.72      1.95 o 
  -9   7   5       20.90       22.85      1.80 o 
  -8   7   5       25.79       26.66      1.77 o 
  -7   7   5        1.83        1.97      0.92 o 
  -6   7   5       15.68       17.09      1.20 o 
  -5   7   5      116.28       97.72      2.06 o 
  -4   7   5      416.10      417.92      5.23 o 
  -3   7   5       14.04       15.14      0.95 o 
  -2   7   5       69.80       64.63      2.49 o 
  -1   7   5      919.94      939.26      9.96 o 
   0   7   5      164.66      148.01      3.20 o 
   1   7   5        6.38        4.60      0.78 o 
   2   7   5      119.81      110.97      2.42 o 
   3   7   5        1.82        2.72      0.75 o 
   4   7   5       50.79       38.42      1.49 o 
   5   7   5      206.20      227.77      4.01 o 
   6   7   5       36.03       39.80      1.94 o 
   7   7   5        2.48        2.29      0.94 o 
   8   7   5       20.73       30.34      2.25 o 
   9   7   5       46.03       67.95      4.71 o 
  10   7   5      180.55      207.42      6.17 o 
 -10   8   5      164.51      171.44     12.26 o 
  -9   8   5      214.22      232.30      5.29 o 
  -8   8   5        1.44        1.90      1.07 o 
  -7   8   5      124.67      120.47      3.35 o 
  -6   8   5       88.70       87.38      3.90 o 
  -5   8   5       27.09       36.77      1.88 o 
  -4   8   5        0.05       -0.68      0.68 o 
  -3   8   5        4.11        7.87      1.01 o 
  -2   8   5       65.33       70.63      2.04 o 
  -1   8   5      180.51      158.02      3.11 o 
   0   8   5      108.96      105.42      4.69 o 
   1   8   5        1.83        1.35      0.75 o 
   2   8   5       69.10       55.80      1.80 o 
   3   8   5        1.68        0.05      0.69 o 
   4   8   5       14.13       11.88      1.10 o 
   5   8   5      305.23      291.58      4.76 o 
   6   8   5      246.28      213.51      8.11 o 
   7   8   5       53.42       50.23      5.30 o 
   8   8   5       38.41       35.34      2.54 o 
   9   8   5      105.67      120.45      6.31 o 
  -9   9   5      103.64      102.53      5.98 o 
  -8   9   5        2.66        3.89      1.46 o 
  -7   9   5      152.47      155.17      4.05 o 
  -6   9   5       11.55       10.41      1.43 o 
  -5   9   5        0.65        0.34      0.93 o 
  -4   9   5      141.10      150.57      4.22 o 
  -3   9   5        0.10       -0.30      0.84 o 
  -2   9   5      202.05      187.96      3.66 o 
  -1   9   5       86.81       76.89      2.24 o 
   0   9   5       65.96       63.67      2.03 o 
   1   9   5      111.78       99.97      2.55 o 
   2   9   5       48.81       40.50      1.68 o 
   3   9   5       92.61       91.75      2.48 o 
   4   9   5      257.35      245.00      5.43 o 
   5   9   5       34.27       31.92      1.55 o 
   6   9   5        8.26        7.85      1.69 o 
   7   9   5        0.34        0.94      1.30 o 
   8   9   5       65.93       66.52      3.41 o 
   9   9   5        5.48       11.09      2.49 o 
  -8  10   5        4.33        4.36      2.18 o 
  -7  10   5       17.93       21.29      1.91 o 
  -6  10   5       35.91       44.55      2.30 o 
  -5  10   5       12.47       12.91      1.56 o 
  -4  10   5       55.45       52.47      2.02 o 
  -3  10   5      224.97      235.87      4.42 o 
  -2  10   5       11.89       15.27      1.62 o 
  -1  10   5       19.50       22.04      1.45 o 
   0  10   5       28.44       25.50      1.55 o 
   1  10   5        0.64        1.54      0.93 o 
   2  10   5       25.81       19.25      1.46 o 
   3  10   5       69.46       67.71      2.28 o 
   4  10   5       27.60       24.71      1.53 o 
   5  10   5       74.26       82.22      3.68 o 
   6  10   5        0.01       -0.46      1.26 o 
   7  10   5       54.99       68.19      4.41 o 
  -6  11   5        5.24        5.58      1.30 o 
  -5  11   5        7.92        9.11      1.49 o 
  -4  11   5        1.09       -0.26      1.10 o 
  -3  11   5        9.89        8.34      1.26 o 
  -2  11   5      110.24      117.24      5.14 o 
  -1  11   5       54.23       56.78      2.63 o 
   0  11   5       11.53       11.90      1.33 o 
   1  11   5        6.39        8.00      1.20 o 
   2  11   5      126.66      131.97      4.40 o 
   3  11   5        0.57        0.42      1.03 o 
   4  11   5        1.12        0.28      1.01 o 
   5  11   5      138.47      159.01      5.45 o 
   6  11   5       34.63       35.37      3.90 o 
  -4  12   5       71.56       78.69      5.11 o 
  -3  12   5       27.93       29.93      2.04 o 
  -2  12   5        8.41       13.65      1.44 o 
  -1  12   5        0.98       -0.78      0.78 o 
   0  12   5        0.13        1.33      0.84 o 
   1  12   5       11.61       14.92      1.88 o 
   2  12   5       24.59       23.78      1.85 o 
   3  12   5      224.16      249.81      6.94 o 
   4  12   5       14.09       27.97      2.89 o 
 -12   0   6        8.69        9.08      1.94 o 
 -11   0   6        2.71        2.51      1.41 o 
 -10   0   6        4.20        6.54      1.49 o 
  -9   0   6      109.38       93.19      3.52 o 
  -8   0   6     1687.80     1791.09     28.75 o 
  -7   0   6      717.58      729.90     12.88 o 
  -6   0   6        7.82        8.56      1.03 o 
  -5   0   6      962.82      958.58     12.70 o 
  -4   0   6      414.85      427.31      6.23 o 
  -3   0   6      414.84      464.39      6.58 o 
  -2   0   6      273.44      325.37      4.78 o 
  -1   0   6     2256.12     2688.33     40.64 o 
   0   0   6      428.37      483.00      8.47 o 
   1   0   6        9.64        5.09      0.90 o 
   2   0   6        7.40        6.16      0.69 o 
   3   0   6       45.06       32.29      1.11 o 
   4   0   6      719.76      726.15      9.86 o 
   5   0   6        0.15       -0.09      0.72 o 
   6   0   6      649.67      660.37     17.13 o 
   7   0   6      706.67      702.46     18.38 o 
   8   0   6      246.49      234.13      8.56 o 
   9   0   6      176.35      160.34      7.16 o 
  10   0   6      114.01      109.13      5.98 o 
  11   0   6       27.03       22.08      3.51 o 
 -12   1   6        1.89        2.17      0.91 o 
 -11   1   6       37.08       38.76      1.88 o 
 -10   1   6      233.86      220.54      5.76 o 
  -9   1   6        0.15       -0.33      0.71 o 
  -8   1   6       22.17       20.95      1.28 o 
  -7   1   6       42.39       38.40      2.15 o 
  -6   1   6      430.18      416.27      4.96 o 
  -5   1   6       31.18       28.60      1.14 o 
  -4   1   6       18.56       20.27      0.74 o 
  -3   1   6      340.76      305.60      3.30 o 
  -2   1   6      148.16      160.54      1.97 o 
  -1   1   6      602.48      645.51      6.06 o 
   0   1   6      213.51      201.66      2.55 o 
   1   1   6      413.46      489.46      5.30 o 
   2   1   6       29.60       35.61      0.92 o 
   3   1   6        9.60        6.13      0.53 o 
   4   1   6      436.45      440.06      4.56 o 
   5   1   6      388.18      395.06      4.27 o 
   6   1   6      196.96      177.71      2.47 o 
   7   1   6       13.47       12.79      1.05 o 
   8   1   6      147.01      127.58      4.72 o 
   9   1   6      242.90      235.07      6.31 o 
  10   1   6       68.69       62.85      5.18 o 
  11   1   6       42.70       46.21      3.00 o 
 -12   2   6        7.90        6.54      1.11 o 
 -11   2   6       32.36       35.11      1.80 o 
 -10   2   6      131.74      123.96      3.00 o 
  -9   2   6      182.41      173.18      4.41 o 
  -8   2   6       64.97       63.72      4.34 o 
  -7   2   6      285.60      261.37      4.15 o 
  -6   2   6        7.06        4.10      0.63 o 
  -5   2   6        5.92        7.52      0.60 o 
  -4   2   6       10.32        9.29      0.60 o 
  -3   2   6      353.37      345.53      3.69 o 
  -2   2   6      711.98      768.74      7.21 o 
  -1   2   6        4.00        5.53      0.43 o 
   0   2   6      384.56      397.27      4.48 o 
   1   2   6       92.27       94.78      1.88 o 
   2   2   6        4.17        7.10      0.48 o 
   3   2   6       25.89       29.95      0.82 o 
   4   2   6      132.21      151.67      2.07 o 
   5   2   6      175.95      171.99      2.35 o 
   6   2   6      500.24      523.96      6.10 o 
   7   2   6      382.91      417.76      5.88 o 
   8   2   6       90.97       73.23      2.48 o 
   9   2   6       30.61       30.21      3.62 o 
  10   2   6      119.05      114.21      4.33 o 
  11   2   6        3.47        4.59      2.50 o 
 -12   3   6        1.07        0.28      0.87 o 
 -11   3   6       30.30       31.00      2.16 o 
 -10   3   6        2.90        4.76      1.04 o 
  -9   3   6       22.16       22.20      1.39 o 
  -8   3   6       48.64       44.99      2.50 o 
  -7   3   6      137.71      112.33      2.54 o 
  -6   3   6       28.99       22.21      1.13 o 
  -5   3   6        0.00        0.58      0.45 o 
  -4   3   6       32.40       34.75      1.28 o 
  -3   3   6        3.06        4.72      0.51 o 
  -2   3   6      449.99      460.23      4.66 o 
  -1   3   6       17.90       16.24      0.65 o 
   0   3   6      631.32      651.11      6.22 o 
   1   3   6       12.21        7.26      0.50 o 
   2   3   6       33.85       35.58      0.88 o 
   3   3   6      396.07      401.30      4.23 o 
   4   3   6       67.54       73.96      1.64 o 
   5   3   6        0.04        0.00      0.50 o 
   6   3   6      168.10      181.06      2.85 o 
   7   3   6      115.74      105.22      2.82 o 
   8   3   6       92.93      100.19      2.93 o 
   9   3   6        8.39        8.02      1.23 o 
  10   3   6        4.72        2.89      1.50 o 
  11   3   6        1.39        1.06      1.37 o 
 -12   4   6        0.47        2.51      1.57 o 
 -11   4   6      184.23      180.66      4.61 o 
 -10   4   6      290.39      288.73      9.97 o 
  -9   4   6        9.03       12.27      1.76 o 
  -8   4   6        2.45        4.80      0.92 o 
  -7   4   6       31.24       22.91      1.43 o 
  -6   4   6       35.91       33.57      1.41 o 
  -5   4   6       13.14        5.81      0.62 o 
  -4   4   6       60.78       76.68      1.45 o 
  -3   4   6        1.17        1.50      0.46 o 
  -2   4   6       33.43       33.21      0.94 o 
  -1   4   6      423.60      481.11      4.89 o 
   0   4   6       21.16       21.50      0.82 o 
   1   4   6        0.03        0.21      0.37 o 
   2   4   6       54.14       52.14      1.12 o 
   3   4   6      221.90      204.22      2.81 o 
   4   4   6       28.06       22.96      0.99 o 
   5   4   6        1.93        1.02      0.71 o 
   6   4   6        5.32        3.65      0.68 o 
   7   4   6       61.44       59.79      1.86 o 
   8   4   6        0.21        0.20      0.87 o 
   9   4   6       15.73       14.39      1.99 o 
  10   4   6        4.29        4.60      1.61 o 
  11   4   6       34.71       33.94      2.68 o 
 -11   5   6       45.02       47.04      2.43 o 
 -10   5   6        7.33       11.70      1.54 o 
  -9   5   6       31.79       26.09      1.81 o 
  -8   5   6        1.01        1.13      0.92 o 
  -7   5   6        1.48        3.39      0.81 o 
  -6   5   6       12.66       10.48      0.97 o 
  -5   5   6       63.82       42.51      1.28 o 
  -4   5   6      224.15      217.12      2.80 o 
  -3   5   6      116.56      112.02      1.94 o 
  -2   5   6        4.01        4.57      0.55 o 
  -1   5   6        0.11        0.73      0.43 o 
   0   5   6       13.16       12.61      0.70 o 
   1   5   6       56.49       56.74      1.22 o 
   2   5   6      402.56      380.50      4.17 o 
   3   5   6        4.66        4.82      0.59 o 
   4   5   6      556.14      531.89     12.80 o 
   5   5   6      167.73      159.51      2.64 o 
   6   5   6       28.72       29.07      1.20 o 
   7   5   6       86.91       79.81      2.17 o 
   8   5   6        0.05        0.42      0.91 o 
   9   5   6        0.69        1.84      1.01 o 
  10   5   6        6.54       11.30      1.88 o 
  11   5   6        4.74       10.94      2.85 o 
 -11   6   6       12.89       12.69      1.70 o 
 -10   6   6       64.95       65.50      3.00 o 
  -9   6   6       22.78       25.93      1.83 o 
  -8   6   6       41.00       40.34      2.00 o 
  -7   6   6      150.00      132.46      2.88 o 
  -6   6   6       11.46       17.76      1.16 o 
  -5   6   6       33.74       31.81      1.20 o 
  -4   6   6      198.73      191.70      3.73 o 
  -3   6   6       54.34       59.94      1.54 o 
  -2   6   6      484.63      494.62      5.81 o 
  -1   6   6       63.28       52.09      1.40 o 
   0   6   6      718.96      688.67      7.56 o 
   1   6   6      266.66      247.76      3.43 o 
   2   6   6       72.60       71.04      1.44 o 
   3   6   6      238.04      222.22      3.22 o 
   4   6   6       64.38       52.38      1.46 o 
   5   6   6      246.90      249.98      3.62 o 
   6   6   6       13.16       19.75      1.23 o 
   7   6   6       36.70       40.53      1.89 o 
   8   6   6        2.47        1.78      1.22 o 
   9   6   6       82.18       99.46      3.92 o 
  10   6   6      271.85      345.60     12.29 o 
 -10   7   6       35.86       37.92      2.77 o 
  -9   7   6      108.27      102.24      3.28 o 
  -8   7   6        1.82        1.29      1.16 o 
  -7   7   6       38.15       37.09      1.71 o 
  -6   7   6        6.63        6.34      0.95 o 
  -5   7   6       13.73       20.89      1.26 o 
  -4   7   6      117.18      120.92      2.35 o 
  -3   7   6       43.12       43.83      1.58 o 
  -2   7   6      810.25      780.43     17.52 o 
  -1   7   6      157.06      152.11      2.59 o 
   0   7   6       29.63       30.15      1.48 o 
   1   7   6      151.09      143.66      2.85 o 
   2   7   6        7.27        6.53      1.38 o 
   3   7   6        8.64        8.06      1.11 o 
   4   7   6      187.38      153.44      3.57 o 
   5   7   6      137.26      116.12      3.08 o 
   6   7   6        0.43       -0.44      1.08 o 
   7   7   6      147.28      172.27      5.00 o 
   8   7   6        6.40       12.09      2.62 o 
   9   7   6        4.71        8.20      2.24 o 
 -10   8   6        4.67        6.83      1.69 o 
  -9   8   6       46.37       38.73      2.43 o 
  -8   8   6        1.72        2.03      1.11 o 
  -7   8   6        0.54        0.34      0.80 o 
  -6   8   6        3.63        4.29      1.23 o 
  -5   8   6      169.33      152.18      3.73 o 
  -4   8   6      230.66      202.13      3.74 o 
  -3   8   6       47.81       45.98      1.72 o 
  -2   8   6        0.86        0.94      0.76 o 
  -1   8   6      164.34      149.46      3.05 o 
   0   8   6       86.54       84.59      2.22 o 
   1   8   6       55.33       51.36      2.12 o 
   2   8   6        6.76        7.12      1.13 o 
   3   8   6        4.03        2.75      1.14 o 
   4   8   6       16.41       16.27      1.45 o 
   5   8   6        9.80       13.22      1.39 o 
   6   8   6        9.50       11.14      1.75 o 
   7   8   6       24.18       21.48      1.71 o 
   8   8   6       84.95       88.57      3.69 o 
   9   8   6        0.53        1.16      1.52 o 
  -9   9   6       68.20       79.29      5.25 o 
  -8   9   6        2.39        3.38      1.48 o 
  -7   9   6       84.01       83.69      4.30 o 
  -6   9   6       72.24       80.91      2.83 o 
  -5   9   6       69.32       66.77      3.89 o 
  -4   9   6      240.51      232.28      4.25 o 
  -3   9   6       11.94       12.20      1.20 o 
  -2   9   6       10.46       11.87      1.18 o 
  -1   9   6        8.10        7.97      1.20 o 
   0   9   6       25.29       23.22      1.63 o 
   1   9   6      195.02      181.23      6.64 o 
   2   9   6       23.73       18.76      1.56 o 
   3   9   6       27.54       30.57      2.74 o 
   4   9   6      154.20      152.36      5.53 o 
   5   9   6        5.15        8.97      2.88 o 
   6   9   6       53.07       61.26      3.18 o 
   7   9   6       86.90      104.47      6.10 o 
   8   9   6        0.89        1.82      1.36 o 
  -7  10   6        2.43        1.76      1.26 o 
  -6  10   6       65.36       70.74      2.82 o 
  -5  10   6       31.99       35.56      2.11 o 
  -4  10   6      225.40      242.68      4.54 o 
  -3  10   6       40.17       31.38      1.66 o 
  -2  10   6       20.81       20.96      1.44 o 
  -1  10   6       20.42       19.39      1.66 o 
   0  10   6       27.53       31.52      1.95 o 
   1  10   6       60.78       57.07      2.44 o 
   2  10   6      199.78      198.85      6.42 o 
   3  10   6       78.32       75.55      2.85 o 
   4  10   6        3.42        3.59      1.69 o 
   5  10   6       83.09       79.54      3.71 o 
   6  10   6        0.01       -0.25      2.15 o 
   7  10   6        3.67        2.39      3.27 o 
  -6  11   6        1.24        3.28      1.58 o 
  -5  11   6       35.62       43.66      2.83 o 
  -4  11   6        3.83        6.15      2.52 o 
  -3  11   6       51.09       52.59      2.52 o 
  -2  11   6       19.72       18.06      2.06 o 
  -1  11   6        3.67        3.55      1.20 o 
   0  11   6       23.65       26.79      1.92 o 
   1  11   6        8.13       10.91      1.48 o 
   2  11   6       12.74       10.56      1.47 o 
   3  11   6      100.64      117.18      4.34 o 
   4  11   6        0.75        1.03      1.45 o 
   5  11   6        1.29        0.08      1.93 o 
  -3  12   6       23.20       34.02      3.59 o 
  -2  12   6      163.28      171.89      5.62 o 
  -1  12   6        0.04        0.18      1.32 o 
   0  12   6        9.68       12.78      3.29 o 
   1  12   6       47.50       50.02      3.01 o 
   2  12   6       74.16       69.72      3.46 o 
   3  12   6       17.11       21.85      2.62 o 
 -12   1   7       38.00       41.97      3.93 o 
 -11   1   7      155.43      153.86      3.59 o 
 -10   1   7       35.64       36.58      2.50 o 
  -9   1   7       49.78       43.84      1.79 o 
  -8   1   7       55.66       59.51      2.90 o 
  -7   1   7        4.22        3.43      0.86 o 
  -6   1   7      187.22      180.43      4.12 o 
  -5   1   7      260.09      248.66      3.36 o 
  -4   1   7       23.47       18.22      0.94 o 
  -3   1   7     1334.58     1362.35     12.32 o 
  -2   1   7      922.86      966.14      8.90 o 
  -1   1   7       14.66       14.02      0.67 o 
   0   1   7      246.96      273.56      3.98 o 
   1   1   7        3.47        6.48      0.73 o 
   2   1   7       20.48       19.84      1.04 o 
   3   1   7       34.53       34.04      1.44 o 
   4   1   7      153.46      160.14      2.93 o 
   5   1   7      697.67      681.27      8.56 o 
   6   1   7        4.04        3.07      0.74 o 
   7   1   7       78.83       66.67      5.47 o 
   8   1   7       74.61       68.81      3.19 o 
   9   1   7       26.35       25.95      2.31 o 
  10   1   7      124.15      127.92      4.74 o 
  11   1   7      284.63      293.35      8.88 o 
 -12   2   7        8.90        9.65      1.50 o 
 -11   2   7       15.77       14.80      1.44 o 
 -10   2   7       88.32       97.81      2.70 o 
  -9   2   7      540.87      536.39      7.58 o 
  -8   2   7       13.22       13.93      1.14 o 
  -7   2   7      152.39      141.99      2.88 o 
  -6   2   7      105.38      115.27      3.00 o 
  -5   2   7       30.00       28.48      1.11 o 
  -4   2   7        7.37        9.69      0.65 o 
  -3   2   7      217.11      227.89      3.18 o 
  -2   2   7       63.20       81.16      1.34 o 
  -1   2   7        0.13        1.34      0.45 o 
   0   2   7       43.47       39.09      1.03 o 
   1   2   7       31.55       34.90      0.97 o 
   2   2   7        8.00        6.92      0.78 o 
   3   2   7      571.03      525.82     15.64 o 
   4   2   7       19.34       24.22      1.17 o 
   5   2   7       57.32       54.52      1.68 o 
   6   2   7     1066.45     1070.96     11.44 o 
   7   2   7        4.62        4.48      1.01 o 
   8   2   7        1.14        1.18      1.47 o 
   9   2   7      109.68      113.69      4.65 o 
  10   2   7        9.98       10.49      1.94 o 
  11   2   7       52.45       66.31      7.50 o 
 -12   3   7       55.56       62.96      2.69 o 
 -11   3   7       95.25       94.00      2.79 o 
 -10   3   7       40.73       41.91      1.88 o 
  -9   3   7       10.45       12.43      1.24 o 
  -8   3   7       93.47       90.96      2.36 o 
  -7   3   7       23.89       18.43      1.19 o 
  -6   3   7       33.14       26.44      1.11 o 
  -5   3   7       28.36       22.19      1.04 o 
  -4   3   7       26.39       23.32      1.38 o 
  -3   3   7        2.81        2.13      0.48 o 
  -2   3   7      635.68      649.90      7.07 o 
  -1   3   7      271.15      265.83      3.79 o 
   0   3   7        2.68        2.31      0.50 o 
   1   3   7      132.10      138.06      2.84 o 
   2   3   7       93.18      101.83      2.97 o 
   3   3   7      845.16      863.27      9.14 o 
   4   3   7      306.94      290.40      4.41 o 
   5   3   7       14.81       11.42      0.99 o 
   6   3   7       59.34       57.72      2.04 o 
   7   3   7        3.61        2.32      0.79 o 
   8   3   7        6.89        5.34      1.49 o 
   9   3   7        5.84        5.78      1.61 o 
  10   3   7        0.10        1.81      1.80 o 
  11   3   7        0.11        2.21      1.40 o 
 -11   4   7       46.60       49.81      2.57 o 
 -10   4   7       33.01       33.13      2.40 o 
  -9   4   7       74.80       69.75      2.20 o 
  -8   4   7      404.36      395.41      5.92 o 
  -7   4   7       58.03       47.65      2.21 o 
  -6   4   7        5.82        6.38      0.75 o 
  -5   4   7       13.42       14.89      0.83 o 
  -4   4   7       35.03       37.82      1.08 o 
  -3   4   7      628.81      644.23      6.44 o 
  -2   4   7       87.12       86.49      2.74 o 
  -1   4   7      255.85      253.71      3.43 o 
   0   4   7      582.84      615.95      6.81 o 
   1   4   7      798.22      821.79      8.73 o 
   2   4   7      103.98      109.86      2.84 o 
   3   4   7      385.16      373.53      5.02 o 
   4   4   7       12.37       11.47      0.89 o 
   5   4   7      229.50      222.15      3.77 o 
   6   4   7        4.02        3.62      0.80 o 
   7   4   7       66.62       70.44      2.43 o 
   8   4   7      114.87      110.99      3.29 o 
   9   4   7       32.68       30.06      2.41 o 
  10   4   7       30.11       29.37      2.58 o 
  11   4   7       90.70      108.61      6.15 o 
 -11   5   7      141.87      155.52      7.62 o 
 -10   5   7       42.80       45.07      2.32 o 
  -9   5   7       53.93       47.03      2.22 o 
  -8   5   7       15.54       10.32      1.29 o 
  -7   5   7       69.02       60.89      1.88 o 
  -6   5   7      338.48      289.01      4.52 o 
  -5   5   7       74.04       77.36      2.45 o 
  -4   5   7       10.07        8.69      0.70 o 
  -3   5   7       88.68       80.41      1.56 o 
  -2   5   7      564.94      578.19      6.56 o 
  -1   5   7        0.53        1.38      0.57 o 
   0   5   7      603.45      621.40      6.96 o 
   1   5   7       45.77       39.77      2.30 o 
   2   5   7      102.54      101.20      1.96 o 
   3   5   7      766.10      755.07     12.93 o 
   4   5   7      155.46      157.49      2.65 o 
   5   5   7       40.15       35.76      1.61 o 
   6   5   7       84.86       82.56      2.20 o 
   7   5   7        4.32        4.61      1.13 o 
   8   5   7        1.99        3.49      2.05 o 
   9   5   7        9.49        9.35      1.71 o 
  10   5   7       39.03       49.01      3.03 o 
 -11   6   7      101.69      116.13      6.33 o 
 -10   6   7      110.30      127.17      4.77 o 
  -9   6   7        4.41        4.56      1.17 o 
  -8   6   7        2.29        2.13      1.03 o 
  -7   6   7        2.37        0.77      0.75 o 
  -6   6   7       27.82       17.59      1.19 o 
  -5   6   7      173.72      161.05      2.90 o 
  -4   6   7        8.74       14.90      0.95 o 
  -3   6   7        2.20        3.14      0.69 o 
  -2   6   7      112.36      120.67      3.39 o 
  -1   6   7      799.54      834.80     11.82 o 
   0   6   7      362.55      381.78      5.43 o 
   1   6   7        1.59        1.30      0.80 o 
   2   6   7       60.80       61.29      2.37 o 
   3   6   7      214.03      203.97      6.18 o 
   4   6   7      227.40      212.53      3.27 o 
   5   6   7      406.74      391.62      5.09 o 
   6   6   7       13.93       14.14      1.45 o 
   7   6   7       14.76       18.15      1.48 o 
   8   6   7        4.88        7.46      2.37 o 
   9   6   7       99.85      110.29      6.06 o 
  10   6   7       30.17       32.27      3.86 o 
 -10   7   7       11.06       11.29      1.61 o 
  -9   7   7        2.47        2.91      1.16 o 
  -8   7   7        6.27       10.88      1.47 o 
  -7   7   7       24.69       29.38      1.50 o 
  -6   7   7        8.98        7.61      0.99 o 
  -5   7   7       35.31       36.65      1.55 o 
  -4   7   7      266.65      241.78      4.10 o 
  -3   7   7       37.87       45.04      2.10 o 
  -2   7   7       48.57       51.33      1.90 o 
  -1   7   7       40.65       45.62      2.07 o 
   0   7   7        2.80        0.28      0.69 o 
   1   7   7      396.72      397.09      5.77 o 
   2   7   7        2.09        1.72      0.90 o 
   3   7   7       62.83       59.91      2.29 o 
   4   7   7        1.37        0.73      0.76 o 
   5   7   7       47.48       43.87      2.31 o 
   6   7   7        1.66        0.78      1.09 o 
   7   7   7        1.22       -0.96      1.50 o 
  -9   8   7       19.40       23.26      1.85 o 
  -8   8   7       14.82       17.59      1.72 o 
  -7   8   7       25.89       27.07      2.76 o 
  -6   8   7        4.32        7.65      2.04 o 
  -5   8   7        0.02        1.04      1.10 o 
  -4   8   7      163.69      171.28      3.98 o 
  -3   8   7       69.49       75.00      2.77 o 
  -2   8   7        4.16        5.50      1.11 o 
  -1   8   7       11.28       13.33      1.37 o 
   0   8   7       61.37       57.21      3.35 o 
   1   8   7        0.32        0.90      0.84 o 
   2   8   7       23.50       24.56      2.18 o 
   3   8   7        4.33        1.88      0.96 o 
   4   8   7       31.55       25.98      1.65 o 
   5   8   7        1.28        0.65      1.44 o 
   6   8   7        7.21        4.57      1.50 o 
   7   8   7       13.06       15.58      2.93 o 
   8   8   7       26.53       29.59      3.55 o 
  -8   9   7       31.83       33.29      3.99 o 
  -7   9   7       32.91       28.77      4.64 o 
  -6   9   7       33.42       34.67      4.48 o 
  -5   9   7      257.88      280.29      7.04 o 
  -4   9   7       50.81       46.05      2.19 o 
  -3   9   7        1.98        1.94      1.03 o 
  -2   9   7       43.92       40.55      2.01 o 
  -1   9   7        0.42        0.37      0.88 o 
   0   9   7        1.95        1.64      0.99 o 
   1   9   7       20.62       18.35      1.59 o 
   2   9   7        3.36        2.75      1.68 o 
   3   9   7      108.34      101.21      4.08 o 
   4   9   7        0.00        1.18      0.96 o 
   5   9   7       76.84       76.65      2.98 o 
   6   9   7        7.27       10.08      1.84 o 
   7   9   7       10.83       12.58      2.78 o 
  -7  10   7      155.10      189.98      8.24 o 
  -6  10   7       84.31       90.45      4.48 o 
  -5  10   7      201.53      202.79      5.99 o 
  -4  10   7      331.36      360.19      6.93 o 
  -3  10   7      244.76      260.42      5.58 o 
  -2  10   7        0.90        3.10      1.17 o 
  -1  10   7        5.52        5.67      1.30 o 
   0  10   7       58.05       64.88      3.70 o 
   1  10   7       42.76       40.41      2.18 o 
   2  10   7        4.03        6.77      1.32 o 
   3  10   7       59.33       68.65      2.73 o 
   4  10   7        3.89        4.68      1.17 o 
   5  10   7       29.00       37.19      2.71 o 
   6  10   7       11.08       16.51      2.16 o 
  -4  11   7       14.40       17.41      2.22 o 
  -3  11   7        3.36        3.83      1.22 o 
  -2  11   7      105.13      111.51      3.62 o 
  -1  11   7       13.57       16.91      1.71 o 
   0  11   7       75.27       84.91      4.11 o 
   1  11   7      123.10      145.78      4.10 o 
   2  11   7       40.58       50.00      2.41 o 
   3  11   7       15.43       13.96      2.16 o 
   4  11   7       23.93       23.07      2.13 o 
   0  12   7       30.76       34.04      3.74 o 
 -12   0   8        0.76       -1.81      1.81 o 
 -11   0   8       69.91       74.71      3.54 o 
 -10   0   8      168.91      171.36      9.36 o 
  -9   0   8      459.31      463.48      9.68 o 
  -8   0   8      233.79      230.05      5.78 o 
  -7   0   8      119.23      114.94      3.66 o 
  -6   0   8     1150.33     1206.56     16.05 o 
  -5   0   8      117.67      116.19      2.68 o 
  -4   0   8      169.67      150.21      4.00 o 
  -3   0   8       84.36       90.67      2.95 o 
  -2   0   8      164.28      125.85      3.47 o 
  -1   0   8       61.03       54.62      4.27 o 
   0   0   8        0.39       -0.17      0.76 o 
   1   0   8      100.83       74.61      2.63 o 
   2   0   8      132.53      118.28      3.41 o 
   3   0   8      220.95      198.62      4.83 o 
   4   0   8      227.34      207.75      5.10 o 
   5   0   8     1065.43     1086.52     18.33 o 
   6   0   8       56.61       56.53      2.62 o 
   7   0   8       52.77       46.34      2.46 o 
   8   0   8        9.69       10.13      2.47 o 
   9   0   8      252.60      256.41      9.89 o 
  10   0   8       86.16       95.90      5.84 o 
 -12   1   8       25.01       25.87      2.88 o 
 -11   1   8        0.08        0.88      0.90 o 
 -10   1   8        7.12        9.27      1.21 o 
  -9   1   8      191.02      187.11      3.74 o 
  -8   1   8        0.72        1.48      0.82 o 
  -7   1   8      245.24      235.75      4.67 o 
  -6   1   8       10.56       12.88      0.91 o 
  -5   1   8       81.96       81.85      1.77 o 
  -4   1   8     2358.60     2453.23     26.78 o 
  -3   1   8       38.10       39.35      1.38 o 
  -2   1   8       83.24       76.27      3.68 o 
  -1   1   8       15.98       15.67      0.99 o 
   0   1   8        3.45        3.74      0.71 o 
   1   1   8       26.52       24.37      1.12 o 
   2   1   8       32.75       24.42      1.17 o 
   3   1   8      117.67      131.31      2.63 o 
   4   1   8        2.55        1.74      0.74 o 
   5   1   8      317.68      306.80      4.76 o 
   6   1   8      477.14      472.89      5.98 o 
   7   1   8        0.15        0.76      0.78 o 
   8   1   8       22.32       20.17      3.82 o 
   9   1   8        6.28        7.56      1.75 o 
  10   1   8        0.15        2.34      1.46 o 
 -12   2   8      117.56      131.96      6.52 o 
 -11   2   8       14.14       16.01      1.48 o 
 -10   2   8        2.03        0.58      0.91 o 
  -9   2   8        1.06        0.22      0.79 o 
  -8   2   8       66.20       66.35      2.44 o 
  -7   2   8        0.27        0.02      0.70 o 
  -6   2   8        6.35        8.19      1.14 o 
  -5   2   8       98.07       89.00      1.87 o 
  -4   2   8      194.97      181.81      2.77 o 
  -3   2   8      220.55      228.61      3.69 o 
  -2   2   8      816.47      770.67     24.67 o 
  -1   2   8        2.83        2.83      1.03 o 
   0   2   8        2.74        3.56      0.68 o 
   1   2   8       93.26       91.03      2.90 o 
   2   2   8        4.07        3.31      0.69 o 
   3   2   8      385.48      369.11      5.31 o 
   4   2   8      400.67      383.36      5.54 o 
   5   2   8       20.65       20.69      1.27 o 
   6   2   8       48.60       51.33      1.78 o 
   7   2   8      136.85      128.63      3.37 o 
   8   2   8        6.86        6.90      1.70 o 
   9   2   8       91.57       92.72      3.92 o 
  10   2   8        1.64        1.21      1.88 o 
 -11   3   8       38.14       40.90      1.96 o 
 -10   3   8      196.22      210.91      4.23 o 
  -9   3   8      116.56      100.69      3.04 o 
  -8   3   8       10.25        9.88      1.12 o 
  -7   3   8       33.77       28.15      1.61 o 
  -6   3   8       37.02       34.33      1.42 o 
  -5   3   8       22.36       25.48      1.39 o 
  -4   3   8      209.69      220.14      3.21 o 
  -3   3   8       58.85       67.95      1.71 o 
  -2   3   8      406.62      371.99      5.25 o 
  -1   3   8      411.38      410.91      5.69 o 
   0   3   8       58.60       52.45      1.61 o 
   1   3   8       11.83       10.11      0.91 o 
   2   3   8      128.27      118.02      2.48 o 
   3   3   8       11.70       11.49      1.09 o 
   4   3   8      125.14      123.12      3.67 o 
   5   3   8      587.34      583.68      7.80 o 
   6   3   8      227.83      213.80      3.85 o 
   7   3   8        0.02       -0.13      0.79 o 
   8   3   8       18.61       24.06      2.22 o 
   9   3   8       64.57       66.13      4.93 o 
  10   3   8        0.33        1.47      1.39 o 
 -11   4   8      165.45      168.05      7.73 o 
 -10   4   8       24.90       30.49      2.44 o 
  -9   4   8       10.64       11.28      1.80 o 
  -8   4   8        0.06        2.72      1.02 o 
  -7   4   8        5.39        5.20      1.07 o 
  -6   4   8        0.11        1.79      0.73 o 
  -5   4   8        2.99        7.79      0.82 o 
  -4   4   8        1.40        1.48      0.61 o 
  -3   4   8       88.63       68.99      2.43 o 
  -2   4   8       27.81       33.84      1.28 o 
  -1   4   8       32.75       36.65      1.43 o 
   0   4   8      101.90      112.72      2.61 o 
   1   4   8        0.00        0.43      0.61 o 
   2   4   8      165.22      161.90      4.71 o 
   3   4   8       25.67       20.27      1.19 o 
   4   4   8       47.74       44.05      1.61 o 
   5   4   8        8.98        9.52      1.01 o 
   6   4   8       11.16       11.79      1.01 o 
   7   4   8        3.78        2.98      1.01 o 
   8   4   8       14.80       11.41      1.76 o 
   9   4   8        1.30        3.91      1.43 o 
  10   4   8       19.36       29.72      2.59 o 
 -11   5   8       78.65       82.69      5.46 o 
 -10   5   8       75.86       82.49      3.82 o 
  -9   5   8        6.06        7.69      1.69 o 
  -8   5   8        1.40        0.17      1.16 o 
  -7   5   8        6.08        4.69      2.38 o 
  -6   5   8       81.40       75.00      2.42 o 
  -5   5   8        0.00        0.02      0.68 o 
  -4   5   8       18.70        9.63      0.98 o 
  -3   5   8       17.39       15.54      0.97 o 
  -2   5   8      229.51      212.78      3.61 o 
  -1   5   8       59.49       57.00      1.74 o 
   0   5   8        1.89        1.37      0.70 o 
   1   5   8      169.96      165.76      3.12 o 
   2   5   8       54.29       48.87      1.85 o 
   3   5   8      875.61      837.44     10.39 o 
   4   5   8      437.87      430.98      6.20 o 
   5   5   8       48.21       47.43      2.47 o 
   6   5   8       74.61       77.81      2.22 o 
   7   5   8        2.46        1.81      1.07 o 
   8   5   8        6.52        9.73      4.00 o 
   9   5   8        1.29        2.47      1.36 o 
  10   5   8       31.37       36.02      2.69 o 
 -10   6   8       40.47       40.47      2.89 o 
  -9   6   8       30.81       27.89      2.45 o 
  -8   6   8        9.32        9.85      1.77 o 
  -7   6   8       20.96       17.09      1.76 o 
  -6   6   8       55.97       47.89      2.28 o 
  -5   6   8       35.36       35.15      1.80 o 
  -4   6   8       47.68       49.95      1.75 o 
  -3   6   8       15.22       13.76      1.15 o 
  -2   6   8        2.77        4.09      0.83 o 
  -1   6   8      303.48      278.73      5.35 o 
   0   6   8        0.01        0.37      0.76 o 
   1   6   8      230.62      198.67      5.05 o 
   2   6   8      400.03      385.05      6.63 o 
   3   6   8       64.29       65.00      2.31 o 
   4   6   8       23.52       24.05      1.87 o 
   5   6   8      402.53      397.25      5.93 o 
   6   6   8       83.09       75.42      2.56 o 
   7   6   8       81.19       83.38      4.20 o 
   8   6   8      192.48      247.09      9.45 o 
   9   6   8      108.85      140.28      7.10 o 
  -9   7   8        0.72       -0.11      1.44 o 
  -8   7   8       50.00       53.81      3.02 o 
  -7   7   8        0.07        0.85      0.96 o 
  -6   7   8       22.06       27.59      1.74 o 
  -5   7   8        0.26       -0.70      0.81 o 
  -4   7   8       65.21       60.37      3.34 o 
  -3   7   8      144.73      123.29      2.80 o 
  -2   7   8        7.44        6.42      0.97 o 
  -1   7   8      156.27      152.03      4.96 o 
   0   7   8       26.89       22.60      1.38 o 
   1   7   8       27.21       26.56      1.65 o 
   2   7   8        7.53        9.03      1.22 o 
   3   7   8       28.57       26.55      2.13 o 
   4   7   8       19.03       18.38      3.70 o 
   5   7   8       69.14       71.80      4.48 o 
   6   7   8        1.90        3.45      1.93 o 
   7   7   8      109.93      126.47      6.33 o 
  -8   8   8        0.49        1.71      1.53 o 
  -7   8   8       32.73       40.42      2.18 o 
  -6   8   8      148.36      135.40      3.68 o 
  -5   8   8        0.94        1.20      1.51 o 
  -4   8   8       66.27       56.56      2.30 o 
  -3   8   8       60.52       60.60      2.35 o 
  -2   8   8       46.37       49.04      2.15 o 
  -1   8   8       73.05       80.31      2.68 o 
   0   8   8       87.29       94.80      2.96 o 
   1   8   8      140.03      141.91      4.46 o 
   2   8   8       30.63       31.63      2.34 o 
   3   8   8       15.67       18.26      2.01 o 
   4   8   8      104.29      104.19      3.96 o 
   5   8   8       27.09       25.85      2.12 o 
   6   8   8        0.53        1.77      1.89 o 
   7   8   8       12.85       12.42      2.74 o 
   8   8   8       15.35       19.65      2.80 o 
  -7   9   8       61.32       66.46      7.82 o 
  -6   9   8       13.61       14.63      2.03 o 
  -5   9   8        2.23        1.08      1.35 o 
  -4   9   8       72.20       69.18      2.63 o 
  -3   9   8        3.53        2.67      2.27 o 
  -2   9   8        6.93        8.29      1.31 o 
  -1   9   8       16.57       11.36      2.15 o 
   0   9   8      138.76      136.98      3.75 o 
   1   9   8       11.35        9.79      1.38 o 
   2   9   8        0.24        0.80      1.18 o 
   3   9   8       31.15       25.22      2.36 o 
   4   9   8       44.48       44.66      2.70 o 
   5   9   8       81.70       81.12      3.52 o 
   6   9   8       34.39       36.03      3.84 o 
  -6  10   8        6.99        6.42      1.72 o 
  -5  10   8       86.81       95.80      4.81 o 
  -4  10   8        0.42        3.16      1.47 o 
  -3  10   8        0.10       -0.91      1.00 o 
  -2  10   8        8.50       10.04      1.44 o 
  -1  10   8        2.03        1.67      1.07 o 
   0  10   8        0.88        0.00      1.44 o 
   1  10   8       59.35       60.36      2.75 o 
   2  10   8      214.13      242.00      7.31 o 
   3  10   8       33.64       36.33      2.65 o 
   4  10   8       14.31       13.85      4.01 o 
  -4  11   8       16.05       18.63      3.22 o 
  -3  11   8      172.40      177.26      5.60 o 
  -2  11   8      164.21      181.81      5.69 o 
  -1  11   8        2.65        3.76      1.41 o 
   0  11   8        1.77        4.81      1.17 o 
   1  11   8       10.25        7.78      1.71 o 
   2  11   8        4.71        5.38      1.81 o 
 -11   1   9       29.68       32.87      5.02 o 
 -10   1   9        0.00        0.77      1.34 o 
  -9   1   9      166.19      169.09      6.44 o 
  -8   1   9       22.76       18.82      2.06 o 
  -7   1   9       19.72       13.31      1.77 o 
  -6   1   9        3.79        4.49      1.00 o 
  -5   1   9       15.30       16.58      1.18 o 
  -4   1   9     1099.65     1106.58     13.09 o 
  -3   1   9      523.46      528.70      7.04 o 
  -2   1   9      304.30      273.96      4.29 o 
  -1   1   9       35.62       35.02      1.41 o 
   0   1   9        0.08       -0.11      0.59 o 
   1   1   9       22.65       18.38      1.12 o 
   2   1   9       76.70       64.61      1.86 o 
   3   1   9        2.09       -0.06      0.63 o 
   4   1   9      168.54      164.74      3.24 o 
   5   1   9        3.47        2.93      0.85 o 
   6   1   9      132.07      124.55      2.88 o 
   7   1   9        5.18        6.06      1.19 o 
   8   1   9       72.24       71.43      4.24 o 
   9   1   9        3.78        3.76      1.45 o 
  10   1   9      319.34      352.04      7.33 o 
 -11   2   9        8.43        8.74      2.22 o 
 -10   2   9       75.36       72.68      3.52 o 
  -9   2   9      102.60      111.32      4.19 o 
  -8   2   9        6.91       10.81      2.22 o 
  -7   2   9        0.19        0.32      1.19 o 
  -6   2   9       23.57       23.88      1.81 o 
  -5   2   9        2.31        0.65      0.76 o 
  -4   2   9      632.06      620.72      8.07 o 
  -3   2   9       11.81        8.61      0.94 o 
  -2   2   9      565.22      584.51      7.63 o 
  -1   2   9       92.09       99.20      2.30 o 
   0   2   9        2.16        1.92      0.72 o 
   1   2   9       67.57       52.65      1.98 o 
   2   2   9       21.63       22.85      1.22 o 
   3   2   9        6.14        9.78      1.13 o 
   4   2   9       13.54       11.97      1.54 o 
   5   2   9      131.92      125.59      3.04 o 
   6   2   9      128.88      124.66      3.60 o 
   7   2   9      259.84      252.50      5.24 o 
   8   2   9        5.29        4.56      1.27 o 
   9   2   9       56.95       51.70      3.17 o 
  10   2   9      104.51      109.88      6.33 o 
 -11   3   9      468.16      518.37     15.68 o 
 -10   3   9       45.36       51.77      3.01 o 
  -9   3   9       27.51       29.31      2.39 o 
  -8   3   9       46.78       37.34      3.87 o 
  -7   3   9        3.16        2.43      1.22 o 
  -6   3   9      143.41      137.38      3.43 o 
  -5   3   9       83.88       69.69      2.00 o 
  -4   3   9       20.98       27.02      1.34 o 
  -3   3   9        5.06        3.40      0.82 o 
  -2   3   9       52.87       46.21      1.62 o 
  -1   3   9      338.14      323.41      4.90 o 
   0   3   9        0.10        1.11      0.68 o 
   1   3   9        4.02        2.69      0.76 o 
   2   3   9      136.71      136.56      2.85 o 
   3   3   9       46.06       42.85      1.60 o 
   4   3   9      285.42      280.00      4.60 o 
   5   3   9       46.31       43.16      2.38 o 
   6   3   9       93.81       90.93      2.46 o 
   7   3   9        0.46        0.27      0.95 o 
   8   3   9        0.35       -0.58      1.07 o 
   9   3   9      181.98      192.83      9.70 o 
 -10   4   9       10.30       14.10      3.09 o 
  -9   4   9       17.71       19.21      3.26 o 
  -8   4   9        2.08        5.11      2.20 o 
  -7   4   9        4.09        8.17      1.50 o 
  -6   4   9       27.66       20.90      1.52 o 
  -5   4   9       74.92       65.43      1.99 o 
  -4   4   9      108.11      109.63      2.54 o 
  -3   4   9      173.62      155.07      3.07 o 
  -2   4   9      157.12      139.24      2.87 o 
  -1   4   9        1.41        2.45      0.78 o 
   0   4   9       20.61       16.53      1.14 o 
   1   4   9        0.36        1.56      0.74 o 
   2   4   9      383.88      373.90      5.56 o 
   3   4   9       55.46       48.01      1.87 o 
   4   4   9      136.31      143.69      3.07 o 
   5   4   9        2.82        3.53      0.94 o 
   6   4   9       41.11       42.05      1.74 o 
   7   4   9       27.57       33.15      1.93 o 
   8   4   9       27.62       28.93      1.98 o 
   9   4   9       17.49       23.84      2.74 o 
  -9   5   9        0.08        0.62      1.93 o 
  -8   5   9        0.50       -0.62      1.81 o 
  -7   5   9       96.07       72.21      4.76 o 
  -6   5   9        2.14        0.73      2.14 o 
  -5   5   9        4.04        4.08      1.00 o 
  -4   5   9        3.68        2.46      1.42 o 
  -3   5   9        0.07        0.17      0.85 o 
  -2   5   9      269.05      267.68      4.39 o 
  -1   5   9       15.32       18.77      1.39 o 
   0   5   9        3.85        4.64      0.99 o 
   1   5   9        0.15        0.39      0.72 o 
   2   5   9       39.41       43.92      1.68 o 
   3   5   9        3.33        3.43      0.86 o 
   4   5   9      463.69      440.68      6.45 o 
   5   5   9        8.23        8.69      1.08 o 
   6   5   9       19.62       23.42      1.44 o 
   7   5   9       32.02       33.77      2.02 o 
   8   5   9       23.19       27.47      2.53 o 
   9   5   9        0.15        0.89      1.81 o 
  -9   6   9       72.18       80.67      3.74 o 
  -8   6   9        5.12        5.59      2.24 o 
  -7   6   9       20.79       20.41      3.20 o 
  -6   6   9       17.84       13.57      1.79 o 
  -5   6   9       52.63       36.95      1.95 o 
  -4   6   9       14.12       11.24      1.36 o 
  -3   6   9       36.88       43.99      2.06 o 
  -2   6   9      150.23      170.90      4.06 o 
  -1   6   9      170.34      161.91      3.86 o 
   0   6   9      107.87      112.17      3.49 o 
   1   6   9        4.59        3.14      1.03 o 
   2   6   9      218.48      209.25      4.55 o 
   3   6   9      104.04       96.14      2.94 o 
   4   6   9      446.00      464.34      9.74 o 
   5   6   9        4.93        5.61      0.94 o 
   6   6   9        1.63        1.68      1.21 o 
   7   6   9       15.19       14.21      1.50 o 
   8   6   9        5.87       12.48      2.37 o 
  -9   7   9      186.01      221.25      8.95 o 
  -8   7   9       84.13       89.96      5.65 o 
  -7   7   9       57.26       62.07      3.14 o 
  -6   7   9       43.74       43.85      2.61 o 
  -5   7   9        0.63        1.17      1.72 o 
  -4   7   9       64.46       63.04      2.46 o 
  -3   7   9       15.70       21.72      1.46 o 
  -2   7   9       25.03       26.84      2.58 o 
  -1   7   9       90.09       85.20      2.82 o 
   0   7   9      116.22      123.06      3.39 o 
   1   7   9       22.31       22.42      1.63 o 
   2   7   9      104.52      104.53      3.15 o 
   3   7   9        7.53       11.47      1.75 o 
   4   7   9       34.30       28.52      2.28 o 
   5   7   9      167.60      188.45      5.55 o 
   6   7   9      228.85      215.04      8.74 o 
   7   7   9       28.22       35.30      3.59 o 
  -8   8   9      111.52      117.52      6.52 o 
  -7   8   9      145.21      156.74      6.95 o 
  -6   8   9       33.36       34.04      2.52 o 
  -5   8   9        1.47        3.03      1.83 o 
  -4   8   9       37.80       45.60      2.72 o 
  -3   8   9       86.22       86.77      3.66 o 
  -2   8   9      113.95      111.12      4.48 o 
  -1   8   9        0.00       -0.76      1.14 o 
   0   8   9        0.21        0.90      1.24 o 
   1   8   9        9.18        8.68      1.98 o 
   2   8   9        1.00        0.22      1.65 o 
   3   8   9       41.54       47.97      2.89 o 
   4   8   9       43.54       39.07      2.63 o 
   5   8   9      136.29      141.11      6.30 o 
   6   8   9       27.39       25.29      3.34 o 
   7   8   9       77.72       68.93      5.05 o 
  -6   9   9      159.43      178.12      7.93 o 
  -5   9   9      146.74      139.82      6.96 o 
  -4   9   9        2.18        4.04      1.32 o 
  -3   9   9       68.90       74.34      3.53 o 
  -2   9   9       11.42        9.53      1.85 o 
  -1   9   9        8.80        5.77      1.55 o 
   0   9   9        0.36        0.46      1.27 o 
   1   9   9       14.18       14.18      2.02 o 
   2   9   9       25.16       22.38      2.19 o 
   3   9   9       74.48       74.96      5.95 o 
   4   9   9       34.84       33.38      2.48 o 
   5   9   9       61.95       62.22      4.94 o 
  -3  10   9       19.54       22.12      2.24 o 
  -2  10   9       77.87       96.07      4.09 o 
  -1  10   9       38.79       43.91      2.76 o 
   0  10   9        3.46        4.35      1.90 o 
   1  10   9      101.49      101.06      6.27 o 
   2  10   9       10.47       15.64      1.99 o 
   3  10   9        4.63        5.86      1.83 o 
   4  10   9       54.14       65.19      4.51 o 
 -10   0  10        5.04        6.62      2.12 o 
  -9   0  10       44.47       47.47      4.22 o 
  -8   0  10       75.11       73.74      4.86 o 
  -7   0  10        2.61        0.81      1.77 o 
  -6   0  10        1.48        1.54      1.72 o 
  -5   0  10      280.91      267.43      6.32 o 
  -4   0  10      168.47      155.99      4.44 o 
  -3   0  10       43.96       35.29      2.76 o 
  -2   0  10       99.24       92.30      3.29 o 
  -1   0  10       14.80       20.01      1.72 o 
   0   0  10       12.46        4.44      1.60 o 
   1   0  10       97.80       78.21      3.05 o 
   2   0  10        1.13        0.06      1.01 o 
   3   0  10      118.33      105.40      3.65 o 
   4   0  10       45.75       46.70      3.95 o 
   5   0  10      202.66      199.10      6.48 o 
   6   0  10       88.86      101.67      3.82 o 
   7   0  10       52.40       51.02      5.95 o 
   8   0  10       18.25       18.96      3.16 o 
   9   0  10      160.88      173.26      8.20 o 
 -10   1  10        1.41        4.93      1.38 o 
  -9   1  10       12.00       12.50      1.98 o 
  -8   1  10        3.26        3.05      1.34 o 
  -7   1  10        1.28       -0.09      1.21 o 
  -6   1  10        7.07        7.86      1.77 o 
  -5   1  10      449.27      449.51      6.45 o 
  -4   1  10       78.25       74.70      2.12 o 
  -3   1  10       59.17       55.60      1.84 o 
  -2   1  10        0.21        0.20      0.63 o 
  -1   1  10       36.61       39.65      1.58 o 
   0   1  10       10.32        8.21      0.98 o 
   1   1  10        5.04        1.35      0.88 o 
   2   1  10      125.49       99.97      2.48 o 
   3   1  10      121.00      113.23      2.69 o 
   4   1  10       87.62       82.13      2.78 o 
   5   1  10      113.61      106.04      2.68 o 
   6   1  10        0.99        1.14      0.85 o 
   7   1  10       22.87       25.75      1.80 o 
   8   1  10       71.05       68.62      3.48 o 
   9   1  10       38.93       39.77      2.81 o 
 -10   2  10        3.10        3.60      1.38 o 
  -9   2  10       26.67       30.87      2.71 o 
  -8   2  10        0.07       -0.56      1.06 o 
  -7   2  10        0.51       -1.26      1.35 o 
  -6   2  10      137.14      132.41      3.46 o 
  -5   2  10        1.41        0.34      0.86 o 
  -4   2  10      116.59      112.36      2.64 o 
  -3   2  10      776.42      737.17      9.45 o 
  -2   2  10       89.13       89.28      2.85 o 
  -1   2  10       86.75       87.33      2.29 o 
   0   2  10      648.05      637.79      9.36 o 
   1   2  10      148.87      137.07      2.93 o 
   2   2  10      128.72      117.95      2.73 o 
   3   2  10      231.69      214.43      3.91 o 
   4   2  10      128.64      116.11      2.78 o 
   5   2  10        4.33        5.20      0.99 o 
   6   2  10       33.31       28.71      1.54 o 
   7   2  10       21.16       17.80      2.65 o 
   8   2  10        4.48        6.46      1.71 o 
   9   2  10        0.13        0.86      3.53 o 
 -10   3  10       23.10       21.24      2.95 o 
  -9   3  10        1.48        2.00      1.42 o 
  -8   3  10       40.77       41.19      2.68 o 
  -7   3  10       16.46       20.12      2.09 o 
  -6   3  10        8.08        6.86      1.21 o 
  -5   3  10      103.07      103.14      2.55 o 
  -4   3  10       16.28       17.58      1.25 o 
  -3   3  10        4.61        4.38      0.89 o 
  -2   3  10      607.24      583.45      7.86 o 
  -1   3  10      308.99      268.60      4.48 o 
   0   3  10       31.78       32.85      1.51 o 
   1   3  10      253.61      234.00      4.76 o 
   2   3  10       33.53       31.30      1.49 o 
   3   3  10       19.31       19.63      1.31 o 
   4   3  10      375.81      362.84      8.27 o 
   5   3  10        8.49        8.32      1.10 o 
   6   3  10       14.33       16.59      1.36 o 
   7   3  10       33.80       36.10      2.18 o 
   8   3  10      101.67       92.34      4.01 o 
   9   3  10       23.86       28.14      2.55 o 
  -9   4  10        8.42        5.63      2.45 o 
  -8   4  10       26.57       31.30      3.59 o 
  -7   4  10        0.30        1.16      1.04 o 
  -6   4  10        5.86        6.27      1.19 o 
  -5   4  10       37.03       34.10      2.03 o 
  -4   4  10      112.19       93.53      2.46 o 
  -3   4  10       35.93       39.24      1.65 o 
  -2   4  10       16.82       11.54      1.15 o 
  -1   4  10       52.23       58.74      1.94 o 
   0   4  10        2.13        3.04      0.83 o 
   1   4  10        1.12        1.64      0.78 o 
   2   4  10       13.41       11.73      1.15 o 
   3   4  10       39.37       38.13      1.66 o 
   4   4  10       67.43       69.56      2.18 o 
   5   4  10       56.38       53.56      1.97 o 
   6   4  10       33.99       32.94      1.83 o 
   7   4  10        3.45        2.57      1.10 o 
   8   4  10        0.61        0.77      1.30 o 
  -9   5  10       40.95       51.25      4.51 o 
  -8   5  10        0.56        1.99      2.12 o 
  -7   5  10       35.51       37.01      3.70 o 
  -6   5  10        1.76       -0.44      1.16 o 
  -5   5  10       67.38       65.81      4.09 o 
  -4   5  10       72.49       69.81      2.51 o 
  -3   5  10       58.45       45.25      2.07 o 
  -2   5  10      144.55      136.80      3.56 o 
  -1   5  10       47.07       45.75      1.75 o 
   0   5  10        3.02        2.47      0.82 o 
   1   5  10       21.88       21.16      1.36 o 
   2   5  10       26.71       23.96      1.40 o 
   3   5  10      415.21      413.90      6.28 o 
   4   5  10        4.69        4.93      1.02 o 
   5   5  10       77.08       72.22      2.29 o 
   6   5  10       24.12       26.79      1.59 o 
   7   5  10        9.04       12.23      1.49 o 
   8   5  10        0.97        0.21      1.19 o 
  -8   6  10       31.06       30.67      3.74 o 
  -7   6  10       21.15       20.73      3.12 o 
  -6   6  10        6.97        8.14      2.73 o 
  -5   6  10       54.53       56.02      3.01 o 
  -4   6  10        1.29        1.06      1.02 o 
  -3   6  10       11.52       10.61      1.39 o 
  -2   6  10       13.77       19.42      1.64 o 
  -1   6  10        2.90        5.28      1.14 o 
   0   6  10        0.90        2.84      1.04 o 
   1   6  10        0.52        0.33      1.27 o 
   2   6  10       37.32       34.30      1.98 o 
   3   6  10        1.51        2.30      1.04 o 
   4   6  10       28.14       26.17      2.63 o 
   5   6  10       84.96       88.62      3.19 o 
   6   6  10      125.13      122.90      5.42 o 
   7   6  10       41.76       47.65      5.98 o 
  -8   7  10       23.74       25.75      3.39 o 
  -7   7  10       63.61       63.05      4.80 o 
  -6   7  10       21.77       29.14      2.37 o 
  -5   7  10        2.90        1.77      1.36 o 
  -4   7  10       41.37       59.84      2.53 o 
  -3   7  10      265.13      264.06      5.53 o 
  -2   7  10      303.77      314.85      6.19 o 
  -1   7  10       86.27       94.02      3.08 o 
   0   7  10       19.84       21.70      1.74 o 
   1   7  10        3.26        4.15      1.18 o 
   2   7  10      147.50      134.77      3.75 o 
   3   7  10       80.23       78.13      3.60 o 
   4   7  10      186.70      176.76      5.50 o 
   5   7  10       34.15       42.27      5.26 o 
   6   7  10       78.57       80.16      5.32 o 
   7   7  10       87.69       95.45      5.77 o 
  -7   8  10       28.83       35.35      3.86 o 
  -6   8  10        2.45        5.94      2.19 o 
  -5   8  10        9.51       10.59      2.64 o 
  -4   8  10       23.10       19.16      2.13 o 
  -3   8  10       62.17       64.87      6.98 o 
  -2   8  10        4.60        5.30      2.11 o 
  -1   8  10        0.50        0.77      1.27 o 
   0   8  10       54.81       42.96      3.92 o 
   1   8  10        0.02       -0.40      1.23 o 
   2   8  10        0.01        1.11      1.29 o 
   3   8  10       37.97       37.64      2.69 o 
   4   8  10        0.28        1.35      1.37 o 
   5   8  10       15.50       18.98      2.88 o 
  -5   9  10       29.82       27.50      3.34 o 
  -4   9  10      197.91      229.02      9.51 o 
  -3   9  10        7.68       10.75      2.25 o 
  -2   9  10       23.58       30.95      2.56 o 
  -1   9  10        3.51        3.24      1.31 o 
   0   9  10        7.91        2.76      1.35 o 
   1   9  10       26.84       26.58      2.31 o 
   2   9  10       11.80       14.49      1.94 o 
   3   9  10       69.06       68.28      4.69 o 
   4   9  10        8.73       12.21      2.39 o 
  -2  10  10       53.24       67.08      4.84 o 
  -9   1  11        0.33        0.41      1.63 o 
  -8   1  11       26.31       29.62      2.41 o 
  -7   1  11       12.40       13.07      2.56 o 
  -6   1  11       30.73       28.85      2.36 o 
  -5   1  11        8.82        7.26      1.07 o 
  -4   1  11       31.78       28.56      1.51 o 
  -3   1  11       23.74       20.07      1.43 o 
  -2   1  11        6.73        4.10      0.90 o 
  -1   1  11        9.01        5.10      0.94 o 
   0   1  11       44.77       41.98      2.42 o 
   1   1  11      244.32      205.27      4.60 o 
   2   1  11       11.06       13.67      1.22 o 
   3   1  11       18.58       15.53      1.31 o 
   4   1  11       24.96       23.68      1.47 o 
   5   1  11      143.23      144.16      3.31 o 
   6   1  11        5.49        4.94      1.07 o 
   7   1  11       30.42       32.83      2.95 o 
   8   1  11        1.23        4.26      1.56 o 
 -10   2  11       96.65      116.44      6.35 o 
  -9   2  11      194.19      201.80      6.15 o 
  -8   2  11       17.10       14.77      2.02 o 
  -7   2  11      176.20      184.26      5.60 o 
  -6   2  11      162.84      160.30      9.77 o 
  -5   2  11      170.56      159.93      3.38 o 
  -4   2  11       17.55       15.57      1.28 o 
  -3   2  11       72.45       67.23      2.12 o 
  -2   2  11       45.78       48.47      1.81 o 
  -1   2  11       25.72       18.75      1.33 o 
   0   2  11        1.78        0.31      0.74 o 
   1   2  11        2.03        2.33      0.90 o 
   2   2  11        0.31        1.23      0.77 o 
   3   2  11      547.37      501.96     10.55 o 
   4   2  11        7.23        6.57      1.04 o 
   5   2  11      114.37      110.65      2.89 o 
   6   2  11      272.94      264.76      4.86 o 
   7   2  11        4.51        4.98      1.30 o 
   8   2  11       18.35       22.01      3.87 o 
  -9   3  11       50.35       53.41      4.19 o 
  -8   3  11       50.72       51.92      3.03 o 
  -7   3  11       62.30       59.78      3.33 o 
  -6   3  11        0.30       -0.84      0.84 o 
  -5   3  11      127.67      118.85      4.34 o 
  -4   3  11        6.41        6.62      1.20 o 
  -3   3  11        0.08        1.28      0.94 o 
  -2   3  11       32.38       31.35      1.53 o 
  -1   3  11       13.90        9.68      1.09 o 
   0   3  11       39.89       43.67      1.77 o 
   1   3  11        8.20        7.88      1.08 o 
   2   3  11      290.37      280.57      6.69 o 
   3   3  11        0.08        0.65      0.81 o 
   4   3  11      133.76      127.20      3.07 o 
   5   3  11        2.07        2.19      0.94 o 
   6   3  11        5.23        4.23      1.03 o 
   7   3  11       28.16       23.82      1.85 o 
   8   3  11      149.21      146.60      5.27 o 
  -8   4  11        0.06        3.59      2.06 o 
  -7   4  11       18.72       21.99      3.12 o 
  -6   4  11       12.50       11.88      1.45 o 
  -5   4  11       10.33       13.28      1.27 o 
  -4   4  11        0.03        0.86      0.97 o 
  -3   4  11        6.80       10.34      1.19 o 
  -2   4  11      108.97      110.67      4.30 o 
  -1   4  11       52.96       43.86      1.78 o 
   0   4  11       30.51       30.39      1.57 o 
   1   4  11       56.27       51.69      1.97 o 
   2   4  11       35.27       33.16      1.65 o 
   3   4  11        0.27        1.37      0.84 o 
   4   4  11        4.86        3.35      0.99 o 
   5   4  11        0.34       -0.22      0.81 o 
   6   4  11        0.09        0.40      0.85 o 
   7   4  11        0.24       -0.36      0.97 o 
  -8   5  11        0.23        0.33      1.93 o 
  -7   5  11        2.56        4.82      2.45 o 
  -6   5  11        7.98       10.56      2.65 o 
  -5   5  11       37.04       35.86      2.50 o 
  -4   5  11       37.76       33.75      1.98 o 
  -3   5  11        0.37       -0.04      0.99 o 
  -2   5  11       35.71       43.46      2.16 o 
  -1   5  11       28.83       26.25      2.27 o 
   0   5  11       35.91       38.83      1.97 o 
   1   5  11        4.00        2.21      0.91 o 
   2   5  11       21.40       22.65      1.49 o 
   3   5  11        6.98        8.57      1.55 o 
   4   5  11       93.40       83.07      3.99 o 
   5   5  11       13.41       14.19      1.38 o 
   6   5  11        2.76        1.43      0.93 o 
   7   5  11       17.76       20.36      1.89 o 
  -7   6  11       36.46       35.08      3.88 o 
  -6   6  11        0.49        2.14      1.15 o 
  -5   6  11        2.74        3.91      1.48 o 
  -4   6  11       22.13       23.95      1.85 o 
  -3   6  11       54.88       57.13      2.48 o 
  -2   6  11      105.26      108.88      3.37 o 
  -1   6  11       10.58        5.09      1.23 o 
   0   6  11        0.31       -0.04      0.99 o 
   1   6  11       18.20       16.91      2.13 o 
   2   6  11        0.01       -0.88      0.93 o 
   3   6  11      201.29      207.32      4.90 o 
   4   6  11        0.19       -1.19      1.58 o 
   5   6  11        1.24        0.92      1.04 o 
   6   6  11        0.44        0.35      1.70 o 
  -6   7  11       14.66       20.18      2.27 o 
  -5   7  11        1.81        4.39      1.58 o 
  -4   7  11      118.13      129.39      3.78 o 
  -3   7  11       48.37       47.26      3.15 o 
  -2   7  11        2.62        3.14      1.68 o 
  -1   7  11        1.45        2.40      1.12 o 
   0   7  11        6.22        6.11      1.44 o 
   1   7  11        9.08        9.84      1.49 o 
   2   7  11       51.21       53.73      2.54 o 
   3   7  11       47.13       48.16      3.18 o 
   4   7  11        5.26        7.24      1.73 o 
   5   7  11       54.71       51.10      5.66 o 
  -5   8  11       29.06       26.56      3.47 o 
  -4   8  11       10.75       10.88      1.73 o 
  -3   8  11      193.01      199.92      6.14 o 
  -2   8  11       48.23       63.03      3.44 o 
  -1   8  11        0.35       -1.09      1.17 o 
   0   8  11        2.30        3.74      1.54 o 
   1   8  11       70.40       79.61      6.17 o 
   2   8  11       18.66       22.40      2.36 o 
   3   8  11      128.84      130.30      4.94 o 
   4   8  11      249.05      257.05     10.13 o 
  -3   9  11        1.77        2.85      1.99 o 
  -2   9  11       14.83       19.50      2.87 o 
  -1   9  11        1.06        0.98      1.77 o 
  -8   0  12       41.26       37.59      3.74 o 
  -7   0  12       13.08       14.52      2.99 o 
  -6   0  12      134.78      147.13      7.08 o 
  -5   0  12       12.77       12.46      1.85 o 
  -4   0  12       30.04       27.77      2.28 o 
  -3   0  12       46.91       38.85      2.49 o 
  -2   0  12       73.84       65.81      3.05 o 
  -1   0  12        8.61        4.07      1.33 o 
   0   0  12        0.86        1.59      2.31 o 
   1   0  12        7.83       12.54      2.99 o 
   2   0  12       63.80       51.66      2.86 o 
   3   0  12      132.76      127.24      4.45 o 
   4   0  12        0.02       -0.87      1.13 o 
   5   0  12      111.94      115.05      4.37 o 
   6   0  12        0.77        2.33      1.33 o 
   7   0  12        0.24        1.12      1.68 o 
  -8   1  12       22.19       22.35      2.14 o 
  -7   1  12       11.03       14.16      5.64 o 
  -6   1  12       13.35       12.10      2.00 o 
  -5   1  12       86.99       88.27      3.78 o 
  -4   1  12      116.80      117.81      3.26 o 
  -3   1  12       11.68       13.07      1.26 o 
  -2   1  12        2.18        2.81      0.88 o 
  -1   1  12       11.70        7.35      1.07 o 
   0   1  12        2.37        5.02      1.03 o 
   1   1  12      161.29      145.87      3.60 o 
   2   1  12        7.04        8.45      1.16 o 
   3   1  12       91.48       91.81      2.67 o 
   4   1  12       63.50       61.76      2.97 o 
   5   1  12      152.47      156.55      3.98 o 
   6   1  12       11.48       10.79      1.29 o 
   7   1  12       16.94       16.57      1.80 o 
  -9   2  12        8.37       10.67      2.41 o 
  -8   2  12       16.76       18.22      2.06 o 
  -7   2  12       21.63       25.79      2.39 o 
  -6   2  12        0.29       -0.15      1.25 o 
  -5   2  12       12.44       11.60      1.28 o 
  -4   2  12       33.23       27.17      1.55 o 
  -3   2  12       21.04       20.52      1.44 o 
  -2   2  12      110.13      107.80      3.24 o 
  -1   2  12      451.14      433.35     11.13 o 
   0   2  12       61.77       54.53      2.87 o 
   1   2  12       26.89       24.54      1.53 o 
   2   2  12      195.00      192.85      3.95 o 
   3   2  12       86.53       87.51      4.39 o 
   4   2  12       42.71       43.26      1.94 o 
   5   2  12       41.21       43.03      2.34 o 
   6   2  12       13.77       15.30      1.43 o 
   7   2  12        0.90        1.59      1.11 o 
  -8   3  12        7.83       13.35      2.72 o 
  -7   3  12        0.07       -0.04      1.48 o 
  -6   3  12       89.62       80.31      2.94 o 
  -5   3  12      125.73      122.45      3.04 o 
  -4   3  12      197.28      184.10      4.43 o 
  -3   3  12       26.12       21.25      1.47 o 
  -2   3  12        5.98        1.90      0.89 o 
  -1   3  12        0.25        0.05      0.92 o 
   0   3  12      241.02      217.61      4.98 o 
   1   3  12       72.41       72.05      2.33 o 
   2   3  12       13.73       15.37      1.39 o 
   3   3  12        0.04       -0.37      0.85 o 
   4   3  12       11.67       14.95      1.43 o 
   5   3  12      127.31      124.86      3.51 o 
   6   3  12        0.05        0.99      0.90 o 
   7   3  12       39.43       42.50      4.88 o 
  -7   4  12        7.96        3.34      2.14 o 
  -6   4  12       99.97      106.99     10.26 o 
  -5   4  12       25.63       28.02      2.32 o 
  -4   4  12       44.07       45.98      1.95 o 
  -3   4  12       47.16       45.80      1.93 o 
  -2   4  12       12.37        9.30      1.16 o 
  -1   4  12       10.64        9.14      1.18 o 
   0   4  12       26.13       27.15      2.12 o 
   1   4  12        3.45        6.29      1.31 o 
   2   4  12      166.27      167.60      4.31 o 
   3   4  12       39.69       45.73      2.01 o 
   4   4  12       12.39       15.18      1.43 o 
   5   4  12       37.08       36.74      2.36 o 
   6   4  12        0.40        0.51      1.34 o 
   7   4  12        0.78        2.16      1.81 o 
  -6   5  12       84.39       94.51      4.05 o 
  -5   5  12        4.26        5.47      1.69 o 
  -4   5  12       77.87       72.96      2.83 o 
  -3   5  12       69.98       71.88      2.81 o 
  -2   5  12       36.27       39.82      3.42 o 
  -1   5  12        4.93        7.36      1.35 o 
   0   5  12        0.70        0.73      0.98 o 
   1   5  12        1.70        3.85      0.94 o 
   2   5  12       26.47       21.56      1.48 o 
   3   5  12      194.18      188.27      4.02 o 
   4   5  12       62.67       64.17      2.33 o 
   5   5  12        0.21        0.60      0.88 o 
   6   5  12        8.25        9.63      3.11 o 
  -6   6  12       18.44       25.41      3.33 o 
  -5   6  12       15.81       13.45      2.09 o 
  -4   6  12      395.75      418.78      7.83 o 
  -3   6  12       14.38       20.14      3.49 o 
  -2   6  12        0.09        0.81      1.05 o 
  -1   6  12        0.03        0.50      1.01 o 
   0   6  12        9.35       12.37      2.25 o 
   1   6  12       48.94       54.11      2.56 o 
   2   6  12        2.21        0.31      1.10 o 
   3   6  12       25.73       28.95      2.77 o 
   4   6  12        2.23        2.66      1.21 o 
   5   6  12        1.79        1.57      2.06 o 
  -5   7  12       34.28       46.82      5.35 o 
  -4   7  12       77.33       82.94      3.58 o 
  -3   7  12      159.70      176.34      4.59 o 
  -2   7  12        1.69        2.59      1.18 o 
  -1   7  12        2.58        0.75      1.02 o 
   0   7  12       14.01       23.15      2.13 o 
   1   7  12        9.38       10.60      1.73 o 
   2   7  12      316.07      329.84      6.85 o 
   3   7  12       33.41       30.42      3.70 o 
  -3   8  12       15.38       16.88      2.87 o 
  -2   8  12       13.02       13.85      2.68 o 
  -1   8  12        0.77        0.79      1.77 o 
  -7   1  13       17.10       20.68      3.05 o 
  -6   1  13       21.35       30.15      2.49 o 
  -5   1  13        6.17        6.20      1.12 o 
  -4   1  13      209.06      208.93      4.22 o 
  -3   1  13        2.64        2.84      0.97 o 
  -2   1  13       36.59       34.23      1.74 o 
  -1   1  13        0.39        0.58      0.81 o 
   0   1  13       50.36       40.10      1.86 o 
   1   1  13       49.46       44.65      2.04 o 
   2   1  13       25.47       21.07      1.59 o 
   3   1  13      411.96      392.48      6.46 o 
   4   1  13      285.07      290.95      5.37 o 
   5   1  13       18.95       19.72      1.66 o 
   6   1  13       41.45       51.00      3.08 o 
  -7   2  13      102.41      113.49      6.23 o 
  -6   2  13       12.31       18.93      3.24 o 
  -5   2  13       41.63       37.74      2.22 o 
  -4   2  13       73.22       60.39      2.23 o 
  -3   2  13       12.63       14.03      1.39 o 
  -2   2  13      103.73       95.22      2.74 o 
  -1   2  13        1.98        1.54      0.92 o 
   0   2  13       10.14        9.93      1.25 o 
   1   2  13       93.11      105.31      3.61 o 
   2   2  13      131.56      121.19      3.18 o 
   3   2  13        5.21        5.84      1.16 o 
   4   2  13        4.74        5.58      1.17 o 
   5   2  13       11.87       14.04      1.44 o 
   6   2  13        3.78        1.86      1.49 o 
  -7   3  13        0.70        3.43      1.60 o 
  -6   3  13       19.37       17.54      2.39 o 
  -5   3  13      272.53      271.85      5.90 o 
  -4   3  13        0.39        2.28      1.00 o 
  -3   3  13        0.41        0.65      0.88 o 
  -2   3  13       21.34       30.26      2.02 o 
  -1   3  13        4.71        2.81      0.98 o 
   0   3  13       13.46       11.19      1.31 o 
   1   3  13       93.09       86.56      2.80 o 
   2   3  13      106.07      114.51      3.12 o 
   3   3  13       36.00       35.87      1.88 o 
   4   3  13        7.18        8.94      1.63 o 
   5   3  13       32.65       33.55      1.87 o 
   6   3  13        4.83        4.78      2.47 o 
  -6   4  13       18.61       24.15      2.87 o 
  -5   4  13       34.67       32.50      2.57 o 
  -4   4  13      218.18      234.05      5.00 o 
  -3   4  13       50.13       55.72      2.27 o 
  -2   4  13        7.96        8.11      1.19 o 
  -1   4  13        0.27       -0.80      0.83 o 
   0   4  13        1.03       -0.79      1.09 o 
   1   4  13        4.95        5.91      1.18 o 
   2   4  13       24.79       22.98      1.66 o 
   3   4  13       36.98       46.80      2.08 o 
   4   4  13      103.30      119.26      3.26 o 
   5   4  13        8.85        9.15      2.66 o 
  -6   5  13       64.67       76.73      4.98 o 
  -5   5  13       16.45       30.78      5.48 o 
  -4   5  13        7.04        5.86      1.28 o 
  -3   5  13       16.56       17.74      1.78 o 
  -2   5  13      154.69      159.50      4.34 o 
  -1   5  13        9.43       14.04      1.63 o 
   0   5  13        2.29        2.10      1.15 o 
   1   5  13       81.45       88.63      4.18 o 
   2   5  13       20.01       19.00      1.92 o 
   3   5  13       11.67       13.41      1.71 o 
   4   5  13       15.43       20.84      1.74 o 
  -4   6  13      170.58      168.81      5.50 o 
  -3   6  13      113.85      129.11      3.94 o 
  -2   6  13       55.25       50.31      2.51 o 
  -1   6  13        0.67        2.21      1.03 o 
   0   6  13       21.42       22.91      2.48 o 
   1   6  13        2.70        0.42      1.16 o 
   2   6  13      126.11      131.97      6.96 o 
   3   6  13       16.27       18.17      3.43 o 
  -2   7  13        5.49        5.73      2.51 o 
  -1   7  13        0.17       -0.37      2.10 o 
   0   7  13       14.80       14.18      3.12 o 
   1   7  13        2.29        1.79      2.04 o 
  -5   0  14        4.95        4.64      1.42 o 
  -4   0  14      105.37      102.76      4.64 o 
  -3   0  14      211.03      227.33      6.49 o 
  -2   0  14        5.49        2.09      1.33 o 
  -1   0  14       12.16       14.07      1.97 o 
   0   0  14       15.51       21.64      2.33 o 
   1   0  14      124.23      138.13      4.98 o 
   2   0  14        2.38        4.12      1.48 o 
   3   0  14       67.35       54.79      8.28 o 
   4   0  14      168.89      194.36      8.62 o 
  -5   1  14      195.19      199.84      6.74 o 
  -4   1  14        1.04        3.08      0.95 o 
  -3   1  14        1.58        0.64      0.83 o 
  -2   1  14       41.96       41.33      2.21 o 
  -1   1  14        2.84        2.66      1.73 o 
   0   1  14        1.77        0.89      0.88 o 
   1   1  14       17.74       21.26      1.58 o 
   2   1  14        5.63        7.34      1.27 o 
   3   1  14      335.17      333.52      6.00 o 
   4   1  14       80.69       80.01      4.61 o 
  -5   2  14       52.88       71.85      3.47 o 
  -4   2  14        8.14        7.13      1.10 o 
  -3   2  14        4.57        2.68      1.12 o 
  -2   2  14       32.42       33.88      2.14 o 
  -1   2  14        0.14        0.72      0.94 o 
   0   2  14        0.71       -0.68      0.79 o 
   1   2  14       27.43       30.64      1.90 o 
   2   2  14        0.00        0.69      0.95 o 
   3   2  14       44.52       51.16      3.21 o 
  -5   3  14       91.87       94.36      4.00 o 
  -4   3  14       45.55       61.04      2.59 o 
  -3   3  14        7.10       10.93      1.29 o 
  -2   3  14       64.77       72.79      3.13 o 
  -1   3  14        5.30        8.43      1.93 o 
   0   3  14       42.10       41.59      1.93 o 
   1   3  14       14.03       14.37      1.47 o 
   2   3  14       55.62       54.83      2.30 o 
   3   3  14        2.31        5.77      2.04 o 
  -4   4  14        0.03        1.77      1.17 o 
  -3   4  14        8.83       11.74      2.80 o 
  -2   4  14        3.84        5.99      1.44 o 
  -1   4  14       14.83       16.90      1.45 o 
   0   4  14       33.23       33.71      1.83 o 
   1   4  14       10.69       13.97      2.06 o 
   2   4  14        5.22        4.98      2.04 o 
   3   4  14       10.62       16.95      2.85 o 
  -3   5  14       66.82       69.69      4.84 o 
  -2   2  15        5.77        6.56      2.20 o 
  -1   2  15       23.25       26.42      3.28 o 
  -1   3  15        1.33        2.10      1.72 o 
                                                 
